# Supplementary material for: (Z)-Methyl 3-(2,4-dichloro­phen­yl)-3-hy­droxy­acrylate
Source: Acta Crystallogr Sect E Struct Rep Online. 2011 Dec 3;68(Pt 1):o4. doi: 10.1107/S1600536811051014 (PMC3254284; doi:10.1107/S1600536811051014)
Supplement: Supplementary file 1 [file e-68-000o4-sup1.cif]

##############################################################################
#                                                                            #
# This CIF contains the data in a paper accepted for publication in          #
# Acta Crystallographica Section E. It conforms to the requirements of       #
# Notes for Authors for Acta Crystallographica Section E, and has been       #
# peer reviewed under the auspices of the IUCr Commission on Journals.       #
#                                                                            #
# Full details of the Crystallographic Information File format               #
# are given in the paper "The Crystallographic Information File (CIF):       #
# a New Standard Archive File for Crystallography" by S. R. Hall, F. H.      #
# Allen and I. D. Brown [Acta Cryst. (1991), A47, 655-685].                  #
#                                                                            #
# The current version of the core CIF dictionary is obtainable from          #
# ftp://ftp.iucr.org/pub/cif_core.dic.                                       #
#                                                                            #
# Software is freely available for graphical display of the structure(s)     #
# in this CIF. For information consult the CIF software page                 #
# http://www.iucr.org/resources/cif/software.                                #
#                                                                            #
# This file may be used for bona fide research purposes within the           #
# scientific community so long as proper attribution is given to the journal # 
# article from which it was obtained.                                        #
#                                                                            #
##############################################################################
data_I
_audit_creation_method     SHELXL-97
_chemical_name_systematic
;
(<i>Z</i>)-Methyl 3-(2,4-dichlorophenyl)-3-hydroxyacrylate
;
_chemical_name_common     ?
_chemical_formula_moiety     'C10 H8 Cl2 O3'
_chemical_formula_sum     'C10 H8 Cl2 O3'
_chemical_formula_iupac     'C10 H8 Cl2 O3'
_chemical_formula_weight     247.06
_chemical_melting_point     ?
_symmetry_cell_setting     monoclinic
_symmetry_space_group_name_H-M     'C c'
_symmetry_space_group_name_Hall     'C -2yc'
loop_
    _symmetry_equiv_pos_as_xyz
    'x, y, z'
    'x, -y, z+1/2'
    'x+1/2, y+1/2, z'
    'x+1/2, -y+1/2, z+1/2'
_cell_length_a     15.889(3)
_cell_length_b     3.8242(8)
_cell_length_c     18.204(4)
_cell_angle_alpha     90.00
_cell_angle_beta     108.18(3)
_cell_angle_gamma     90.00
_cell_volume     1050.9(4)
_cell_formula_units_Z     4
_cell_measurement_reflns_used     5046
_cell_measurement_theta_min     3.27
_cell_measurement_theta_max     27.03
_cell_measurement_temperature     294(2)
_exptl_crystal_description     'Prism'
_exptl_crystal_colour     'Colorless'
_exptl_crystal_size_max     0.25
_exptl_crystal_size_mid     0.20
_exptl_crystal_size_min     0.15
_exptl_crystal_density_diffrn     1.562
_exptl_crystal_density_meas     ?
_exptl_crystal_density_method     'not measured'
_exptl_crystal_F_000     504
_exptl_absorpt_coefficient_mu     0.599
_exptl_absorpt_correction_type     none
_exptl_absorpt_process_details     ?
_exptl_absorpt_correction_T_min     ?
_exptl_absorpt_correction_T_max     ?
_exptl_special_details
;
;
_diffrn_ambient_temperature     294(2)
_diffrn_radiation_type     MoK\a
_diffrn_radiation_wavelength     0.71073
_diffrn_radiation_source     'fine-focus sealed tube'
_diffrn_radiation_monochromator     graphite
_diffrn_measurement_device_type     'Rigaku SCXmini'
_diffrn_measurement_method     'CCD_Profile_fitting'
_diffrn_detector_area_resol_mean     13.6612
_diffrn_reflns_number     5011
_diffrn_reflns_av_R_equivalents     0.0296
_diffrn_reflns_av_sigmaI/netI     0.0371
_diffrn_reflns_theta_min     4.10
_diffrn_reflns_theta_max     27.48
_diffrn_reflns_theta_full     27.48
_diffrn_measured_fraction_theta_max     0.997
_diffrn_measured_fraction_theta_full     0.997
_diffrn_reflns_limit_h_min     -20
_diffrn_reflns_limit_h_max     20
_diffrn_reflns_limit_k_min     -4
_diffrn_reflns_limit_k_max     4
_diffrn_reflns_limit_l_min     -23
_diffrn_reflns_limit_l_max     23
_diffrn_standards_number     0
_diffrn_standards_interval_count     .
_diffrn_standards_interval_time     .
_diffrn_standards_decay_%     ?
_refine_special_details
;
Refinement of <i>F</i>^2^ against ALL reflections. The weighted <i>R</i>-factor
<i>wR</i> and goodness of fit <i>S</i> are based on <i>F</i>^2^, conventional
<i>R</i>-factors <i>R</i> are based on <i>F</i>, with <i>F</i> set to zero for
negative <i>F</i>^2^. The threshold expression of <i>F</i>^2^ >
\s(<i>F</i>^2^) is used only for calculating <i>R</i>-factors(gt) <i>etc</i>.
and is not relevant to the choice of reflections for refinement.
<i>R</i>-factors based on <i>F</i>^2^ are statistically about twice as large
as those based on <i>F</i>, and <i>R</i>- factors based on ALL data will be
even larger.
;
_reflns_number_total     2371
_reflns_number_gt     2170
_reflns_threshold_expression     I>2sigma(I)
_refine_ls_structure_factor_coef     Fsqd
_refine_ls_matrix_type     full
_refine_ls_R_factor_all     0.0379
_refine_ls_R_factor_gt     0.0343
_refine_ls_wR_factor_gt     0.0838
_refine_ls_wR_factor_ref     0.0855
_refine_ls_goodness_of_fit_ref     1.072
_refine_ls_restrained_S_all     1.071
_refine_ls_number_reflns     2371
_refine_ls_number_parameters     139
_refine_ls_number_restraints     2
_refine_ls_hydrogen_treatment     constr
_refine_ls_weighting_scheme     calc
_refine_ls_weighting_details
         'calc w=1/[\s^2^(Fo^2^)+(0.0413P)^2^+0.0839P] where P=(Fo^2^+2Fc^2^)/3'
_atom_sites_solution_hydrogens     geom
_atom_sites_solution_primary     direct
_atom_sites_solution_secondary     difmap
_refine_ls_shift/su_max     0.000
_refine_ls_shift/su_mean     0.000
_refine_diff_density_max     0.169
_refine_diff_density_min     -0.184
_refine_ls_extinction_method     'SHELXL97 (Sheldrick, 2008)'
_refine_ls_extinction_coef     0.0193(14)
_refine_ls_extinction_expression
                                  'Fc^*^=kFc[1+0.001xFc^2^\l^3^/sin(2\q)]^-1/4^'
_refine_ls_abs_structure_details     'Flack (1983), 1177 Friedel pairs'
_refine_ls_abs_structure_Flack     0.07(6)
loop_
    _atom_type_symbol
    _atom_type_description
    _atom_type_scat_dispersion_real
    _atom_type_scat_dispersion_imag
    _atom_type_scat_source
    'C' 'C' 0.0033 0.0016
                         'International Tables Vol C Tables 4.2.6.8 and 6.1.1.4'
    'H' 'H' 0.0000 0.0000
                         'International Tables Vol C Tables 4.2.6.8 and 6.1.1.4'
    'O' 'O' 0.0106 0.0060
                         'International Tables Vol C Tables 4.2.6.8 and 6.1.1.4'
    'Cl' 'Cl' 0.1484 0.1585
                         'International Tables Vol C Tables 4.2.6.8 and 6.1.1.4'
_computing_data_collection     'CrystalClear (Rigaku, 2005)'
_computing_cell_refinement     'CrystalClear (Rigaku, 2005)'
_computing_data_reduction     'CrystalClear (Rigaku, 2005)'
_computing_structure_solution     'SHELXS97 (Sheldrick, 2008)'
_computing_structure_refinement     'SHELXL97 (Sheldrick, 2008)'
_computing_molecular_graphics     'SHELXTL/PC (Sheldrick, 2008)'
_computing_publication_material     'SHELXTL/PC (Sheldrick, 2008)'
loop_
    _atom_site_type_symbol
    _atom_site_label
    _atom_site_fract_x
    _atom_site_fract_y
    _atom_site_fract_z
    _atom_site_U_iso_or_equiv
    _atom_site_adp_type
    _atom_site_calc_flag
    _atom_site_refinement_flags
    _atom_site_occupancy
    _atom_site_symmetry_multiplicity
    _atom_site_disorder_assembly
    _atom_site_disorder_group
    C C1 0.58573(13) 0.7958(6) 0.44452(12) 0.0381(5) Uani d . 1 1 . .
    C C2 0.53832(13) 0.7161(6) 0.36792(12) 0.0392(5) Uani d . 1 1 . .
    C C3 0.57482(16) 0.7526(7) 0.30884(13) 0.0439(5) Uani d . 1 1 . .
    H H3 0.5423 0.6944 0.2583 0.053 Uiso calc R 1 1 . .
    C C4 0.65998(16) 0.8762(6) 0.32574(14) 0.0478(5) Uani d . 1 1 . .
    C C5 0.70941(16) 0.9602(7) 0.40023(15) 0.0520(6) Uani d . 1 1 . .
    H H5 0.7669 1.0447 0.4109 0.062 Uiso calc R 1 1 . .
    C C6 0.67267(16) 0.9175(7) 0.45842(14) 0.0495(6) Uani d . 1 1 . .
    H H6 0.7065 0.9709 0.5088 0.059 Uiso calc R 1 1 . .
    C C7 0.55234(15) 0.7569(6) 0.51099(12) 0.0424(5) Uani d . 1 1 . .
    C C8 0.47153(15) 0.8564(6) 0.51265(13) 0.0424(5) Uani d . 1 1 . .
    H H8 0.4315 0.9548 0.4689 0.051 Uiso calc R 1 1 . .
    C C9 0.44659(15) 0.8113(7) 0.58190(13) 0.0441(5) Uani d . 1 1 . .
    C C10 0.3367(2) 0.8937(8) 0.64204(16) 0.0612(7) Uani d . 1 1 . .
    H H10A 0.3348 0.6501 0.6542 0.092 Uiso calc R 1 1 . .
    H H10B 0.2787 0.9934 0.6319 0.092 Uiso calc R 1 1 . .
    H H10C 0.3776 1.0126 0.6849 0.092 Uiso calc R 1 1 . .
    Cl Cl1 0.43104(3) 0.55059(16) 0.34217(3) 0.05160(19) Uani d . 1 1 . .
    Cl Cl2 0.70467(4) 0.9249(2) 0.25046(4) 0.0757(3) Uani d . 1 1 . .
    O O1 0.61264(12) 0.6173(6) 0.57216(10) 0.0629(5) Uani d . 1 1 . .
    H H1 0.5931 0.6120 0.6088 0.094 Uiso calc R 1 1 . .
    O O2 0.49301(12) 0.6776(6) 0.64092(9) 0.0620(5) Uani d . 1 1 . .
    O O3 0.36513(11) 0.9310(5) 0.57450(9) 0.0521(4) Uani d . 1 1 . .
loop_
    _atom_site_aniso_label
    _atom_site_aniso_U_11
    _atom_site_aniso_U_22
    _atom_site_aniso_U_33
    _atom_site_aniso_U_12
    _atom_site_aniso_U_13
    _atom_site_aniso_U_23
    C1 0.0333(10) 0.0443(11) 0.0353(10) -0.0018(9) 0.0086(8) -0.0022(8)
    C2 0.0305(9) 0.0449(12) 0.0401(11) -0.0029(8) 0.0081(8) -0.0011(9)
    C3 0.0384(10) 0.0573(13) 0.0350(12) -0.0029(10) 0.0103(10) -0.0052(10)
    C4 0.0450(12) 0.0598(15) 0.0441(12) 0.0013(11) 0.0218(10) 0.0021(11)
    C5 0.0355(11) 0.0657(15) 0.0541(14) -0.0083(10) 0.0130(11) -0.0040(12)
    C6 0.0368(12) 0.0687(15) 0.0386(12) -0.0056(11) 0.0056(10) -0.0073(10)
    C7 0.0412(11) 0.0494(12) 0.0329(11) -0.0003(9) 0.0062(9) -0.0009(9)
    C8 0.0390(11) 0.0525(13) 0.0349(11) 0.0029(9) 0.0104(9) 0.0063(10)
    C9 0.0423(12) 0.0534(13) 0.0366(11) 0.0007(10) 0.0124(10) 0.0003(10)
    C10 0.0577(15) 0.083(2) 0.0505(15) 0.0069(14) 0.0281(13) 0.0036(13)
    Cl1 0.0372(3) 0.0734(4) 0.0422(3) -0.0139(3) 0.0093(2) -0.0054(3)
    Cl2 0.0592(4) 0.1199(7) 0.0596(4) -0.0099(5) 0.0351(4) 0.0000(5)
    O1 0.0466(9) 0.1045(15) 0.0347(9) 0.0182(10) 0.0085(7) 0.0137(9)
    O2 0.0507(10) 0.0981(14) 0.0363(9) 0.0163(10) 0.0124(8) 0.0170(9)
    O3 0.0434(8) 0.0738(12) 0.0412(9) 0.0096(8) 0.0164(7) 0.0078(8)
_geom_special_details
;
All e.s.d.'s (except the e.s.d. in the dihedral angle between two l.s. planes)
are estimated using the full covariance matrix. The cell e.s.d.'s are taken
into account individually in the estimation of e.s.d.'s in distances, angles
and torsion angles; correlations between e.s.d.'s in cell parameters are only
used when they are defined by crystal symmetry. An approximate (isotropic)
treatment of cell e.s.d.'s is used for estimating e.s.d.'s involving l.s.
planes.
;
loop_
    _geom_bond_atom_site_label_1
    _geom_bond_atom_site_label_2
    _geom_bond_site_symmetry_2
    _geom_bond_distance
    _geom_bond_publ_flag
    C1 C2 . 1.396(3) ?
    C1 C6 . 1.404(3) ?
    C1 C7 . 1.472(3) ?
    C2 C3 . 1.379(3) ?
    C2 Cl1 . 1.740(2) ?
    C3 C4 . 1.375(3) ?
    C3 H3 . 0.9300 ?
    C4 C5 . 1.376(4) ?
    C4 Cl2 . 1.739(2) ?
    C5 C6 . 1.370(3) ?
    C5 H5 . 0.9300 ?
    C6 H6 . 0.9300 ?
    C7 O1 . 1.333(3) ?
    C7 C8 . 1.349(3) ?
    C8 C9 . 1.445(3) ?
    C8 H8 . 0.9300 ?
    C9 O2 . 1.210(3) ?
    C9 O3 . 1.340(3) ?
    C10 O3 . 1.443(3) ?
    C10 H10A . 0.9600 ?
    C10 H10B . 0.9600 ?
    C10 H10C . 0.9600 ?
    O1 H1 . 0.8200 ?
loop_
    _geom_angle_atom_site_label_1
    _geom_angle_atom_site_label_2
    _geom_angle_atom_site_label_3
    _geom_angle_site_symmetry_1
    _geom_angle_site_symmetry_3
    _geom_angle
    _geom_angle_publ_flag
    C2 C1 C6 . . 116.5(2) ?
    C2 C1 C7 . . 125.31(18) ?
    C6 C1 C7 . . 118.17(19) ?
    C3 C2 C1 . . 121.98(19) ?
    C3 C2 Cl1 . . 116.21(16) ?
    C1 C2 Cl1 . . 121.77(16) ?
    C4 C3 C2 . . 119.0(2) ?
    C4 C3 H3 . . 120.5 ?
    C2 C3 H3 . . 120.5 ?
    C3 C4 C5 . . 121.3(2) ?
    C3 C4 Cl2 . . 118.42(19) ?
    C5 C4 Cl2 . . 120.24(19) ?
    C6 C5 C4 . . 119.0(2) ?
    C6 C5 H5 . . 120.5 ?
    C4 C5 H5 . . 120.5 ?
    C5 C6 C1 . . 122.2(2) ?
    C5 C6 H6 . . 118.9 ?
    C1 C6 H6 . . 118.9 ?
    O1 C7 C8 . . 122.4(2) ?
    O1 C7 C1 . . 112.18(19) ?
    C8 C7 C1 . . 125.4(2) ?
    C7 C8 C9 . . 120.5(2) ?
    C7 C8 H8 . . 119.7 ?
    C9 C8 H8 . . 119.7 ?
    O2 C9 O3 . . 122.4(2) ?
    O2 C9 C8 . . 124.6(2) ?
    O3 C9 C8 . . 113.00(19) ?
    O3 C10 H10A . . 109.5 ?
    O3 C10 H10B . . 109.5 ?
    H10A C10 H10B . . 109.5 ?
    O3 C10 H10C . . 109.5 ?
    H10A C10 H10C . . 109.5 ?
    H10B C10 H10C . . 109.5 ?
    C7 O1 H1 . . 109.5 ?
    C9 O3 C10 . . 115.47(19) ?
loop_
    _geom_torsion_atom_site_label_1
    _geom_torsion_atom_site_label_2
    _geom_torsion_atom_site_label_3
    _geom_torsion_atom_site_label_4
    _geom_torsion_site_symmetry_1
    _geom_torsion_site_symmetry_2
    _geom_torsion_site_symmetry_3
    _geom_torsion_site_symmetry_4
    _geom_torsion
    _geom_torsion_publ_flag
    C6 C1 C2 C3 . . . . 0.4(4) ?
    C7 C1 C2 C3 . . . . -178.6(2) ?
    C6 C1 C2 Cl1 . . . . 178.08(18) ?
    C7 C1 C2 Cl1 . . . . -0.9(3) ?
    C1 C2 C3 C4 . . . . -1.0(4) ?
    Cl1 C2 C3 C4 . . . . -178.9(2) ?
    C2 C3 C4 C5 . . . . 0.7(4) ?
    C2 C3 C4 Cl2 . . . . -179.34(19) ?
    C3 C4 C5 C6 . . . . 0.3(4) ?
    Cl2 C4 C5 C6 . . . . -179.7(2) ?
    C4 C5 C6 C1 . . . . -1.0(4) ?
    C2 C1 C6 C5 . . . . 0.7(4) ?
    C7 C1 C6 C5 . . . . 179.7(2) ?
    C2 C1 C7 O1 . . . . 136.9(2) ?
    C6 C1 C7 O1 . . . . -42.0(3) ?
    C2 C1 C7 C8 . . . . -44.8(3) ?
    C6 C1 C7 C8 . . . . 136.3(3) ?
    O1 C7 C8 C9 . . . . -0.6(4) ?
    C1 C7 C8 C9 . . . . -178.8(2) ?
    C7 C8 C9 O2 . . . . -2.1(4) ?
    C7 C8 C9 O3 . . . . 178.5(2) ?
    O2 C9 O3 C10 . . . . 0.7(4) ?
    C8 C9 O3 C10 . . . . -179.9(2) ?
loop_
    _geom_hbond_atom_site_label_D
    _geom_hbond_atom_site_label_H
    _geom_hbond_atom_site_label_A
    _geom_hbond_site_symmetry_A
    _geom_hbond_distance_DH
    _geom_hbond_distance_HA
    _geom_hbond_distance_DA
    _geom_hbond_angle_DHA
    O1 H1 O2 . 0.82 1.87 2.592(3) 145.6
    C3 H3 O2 2_564 0.93 2.48 3.356(3) 156.5
    C10 H10B O1 3_455 0.96 2.57 3.492(3) 162.4
data_global
_journal_date_recd_electronic     2011-11-09
_journal_date_accepted     2011-11-28
_journal_name_full     'Acta Crystallographica, Section E'
_journal_year     2012
_journal_volume     68
_journal_issue      1
_journal_page_first     o4
_journal_page_last     o4
_journal_paper_category     QO
_journal_paper_doi     10.1107/S1600536811051014
_journal_coeditor_code     LR2037
_publ_contact_author_name     'Ju-Xian Wang'
_publ_contact_author_address
;
Institute of Medicinal Biotechnology, Chinese Academy of Medical Sciences
and Peking Union Medical College,
Beijing 100050, People's Republic of China
;
_publ_contact_author_email     'hongzhaoupr@yahoo.com'
_publ_contact_author_fax     ?
_publ_contact_author_phone     ?
_publ_section_title
;
(<i>Z</i>)-Methyl 3-(2,4-dichlorophenyl)-3-hydroxyacrylate
;
loop_
    _publ_author_name
    _publ_author_footnote
    _publ_author_address
    'Xu, Le-Xing' .
;
Institute of Medicinal Biotechnology,
Chinese Academy of Medical Sciences and Peking Union Medical College,
Beijing 100050, People's Republic of China
;
    'Bai, Xiao-Guang' .
;
Institute of Medicinal Biotechnology,
Chinese Academy of Medical Sciences and Peking Union Medical College,
Beijing 100050, People's Republic of China
;
    'Wang, Ju-Xian' .
;
Institute of Medicinal Biotechnology,
Chinese Academy of Medical Sciences and Peking Union Medical College,
Beijing 100050, People's Republic of China
;
    'Wang, Yu-Cheng' .
;
Institute of Medicinal Biotechnology,
Chinese Academy of Medical Sciences and Peking Union Medical College,
Beijing 100050, People's Republic of China
;
_publ_section_synopsis     .
