# Supplementary material for: (Z)-Methyl 3-(2,4-dichloro­phen­yl)-3-hy­droxy­acrylate
Source: Acta Crystallogr Sect E Struct Rep Online. 2011 Dec 3;68(Pt 1):o4. doi: 10.1107/S1600536811051014 (PMC3254284; doi:10.1107/S1600536811051014)
Supplement: Supplementary file 2 [file e-68-000o4-Isup2.hkl]

# 
# h,k,l, Fc-squared, Fo-squared, sigma(Fo-squared) and status flag 
# 
data_I
_shelx_title ' zh in Cc' 
_shelx_refln_list_code          4 
_shelx_F_calc_maximum      169.36 
_exptl_crystal_F_000       504.00 
_reflns_d_resolution_high  0.7702 
 
loop_ 
 _symmetry_equiv_pos_as_xyz 
 'x, y, z' 
 'x, -y, z+1/2' 
 'x+1/2, y+1/2, z' 
 'x+1/2, -y+1/2, z+1/2' 
 
_cell_length_a    15.8892 
_cell_length_b     3.8242 
_cell_length_c    18.2037 
_cell_angle_alpha  90.000 
_cell_angle_beta  108.178 
_cell_angle_gamma  90.000 
 
_shelx_F_squared_multiplier     1.000 
 
loop_ 
 _refln_index_h 
 _refln_index_k 
 _refln_index_l 
 _refln_F_squared_calc 
 _refln_F_squared_meas 
 _refln_F_squared_sigma 
 _refln_observed_status 
   5   1 -23       92.98       68.32     17.37 o 
   7   1 -23       25.70       30.32      6.99 o 
   0   0 -22       36.88       33.96      9.45 o 
   2   0 -22       13.97        6.56      8.10 o 
   4   0 -22       36.15       49.59     11.00 o 
   6   0 -22      265.90      241.82     21.05 o 
   8   0 -22      201.68      216.84     21.05 o 
  10   0 -22       85.80       76.23     10.61 o 
  12   0 -22      147.37      139.18     14.09 o 
   1   1 -22       40.20       31.98      7.97 o 
   3   1 -22        4.03       -7.72      7.72 o 
   5   1 -22      241.14      243.73     16.70 o 
   7   1 -22       40.47       54.51      7.77 o 
   9   1 -22      228.51      255.48     23.95 o 
  11   1 -22        0.66       -3.47      6.17 o 
  -1   1 -21        3.90        8.35     10.71 o 
   1   1 -21       12.97        9.83      5.21 o 
   3   1 -21       73.56       65.45      8.27 o 
   5   1 -21       44.23       47.38      7.43 o 
   7   1 -21       75.86       85.10      9.07 o 
   9   1 -21       12.72       23.23      5.85 o 
  11   1 -21       16.80       21.80      8.10 o 
  13   1 -21        6.50        3.47      7.91 o 
   2   2 -21       12.21        9.45      9.65 o 
   4   2 -21       36.72       29.66      6.66 o 
   6   2 -21      107.21      109.76     15.34 o 
   8   2 -21        8.81       10.22      6.96 o 
  10   2 -21       71.45       78.10     21.90 o 
  -4   0 -20       38.06       51.32     12.16 o 
  -2   0 -20      184.28      198.48     19.69 o 
   0   0 -20       75.06       79.89     11.77 o 
   2   0 -20      134.85      169.68     17.95 o 
   4   0 -20      532.31      510.21     32.11 o 
   6   0 -20       54.02       48.99      6.27 o 
   8   0 -20      417.43      392.60     20.20 o 
  10   0 -20       56.80       49.98      9.26 o 
  12   0 -20      219.29      216.86     17.77 o 
  14   0 -20       75.77       65.23     11.19 o 
  -3   1 -20       62.93       52.83      8.53 o 
  -1   1 -20      244.39      264.07     17.65 o 
   1   1 -20       26.77       29.45      6.58 o 
   3   1 -20      232.90      220.19     18.54 o 
   5   1 -20       22.50       47.78     16.81 o 
   7   1 -20       64.95       59.04     10.90 o 
   9   1 -20      158.29      153.30      8.54 o 
  11   1 -20       76.10       65.44      5.98 o 
  13   1 -20      265.08      268.46     25.88 o 
  15   1 -20       11.98        5.21      9.45 o 
   0   2 -20       37.94       28.94     13.70 o 
   2   2 -20       14.02       22.19      9.26 o 
   4   2 -20       73.90       73.31      8.70 o 
   6   2 -20       21.71       23.86      5.84 o 
   8   2 -20      132.65      141.06     12.47 o 
  10   2 -20        9.77       13.90      6.12 o 
  12   2 -20       36.21       31.59      8.84 o 
  -5   1 -19       26.93       36.55      9.16 o 
  -3   1 -19       21.94        8.33     10.51 o 
  -1   1 -19       76.76       82.85      8.30 o 
   1   1 -19       21.55       22.28      5.88 o 
   3   1 -19        1.57       -2.61      2.61 o 
   5   1 -19        8.65       21.96      3.38 o 
   7   1 -19       85.78       69.37     10.42 o 
   9   1 -19       32.67       31.61      5.90 o 
  11   1 -19       79.36       72.80      8.27 o 
  13   1 -19       45.19       49.01      9.84 o 
  15   1 -19       12.42       23.34      8.30 o 
  -2   2 -19       62.28       66.32      9.00 o 
   0   2 -19       29.72       36.15     15.05 o 
   2   2 -19       69.65       24.19     28.17 o 
   4   2 -19       20.96       24.20      6.62 o 
   6   2 -19       62.45       73.27      8.98 o 
   8   2 -19        0.43        2.76      4.56 o 
  10   2 -19       86.20      105.08     10.96 o 
  12   2 -19       14.98       26.59      8.20 o 
  -6   0 -18      138.03      164.27     20.85 o 
  -4   0 -18       72.73       80.67     13.32 o 
  -2   0 -18       75.15       69.09     12.93 o 
   0   0 -18      624.91      605.34     41.80 o 
   2   0 -18      110.50      116.97     11.58 o 
   4   0 -18      555.23      545.41     30.96 o 
   6   0 -18      345.25      343.37     14.80 o 
   8   0 -18      604.60      503.19     39.09 o 
  10   0 -18       49.35       53.64      8.10 o 
  12   0 -18      662.76      546.73     33.87 o 
  14   0 -18       82.69       87.23     11.00 o 
  16   0 -18      421.96      426.36     32.86 o 
  -7   1 -18       28.28       31.06      6.99 o 
  -5   1 -18      109.69      135.65     14.77 o 
  -3   1 -18       53.86       66.14      7.77 o 
  -1   1 -18       76.52       80.15      8.95 o 
   1   1 -18       55.79       59.39      8.39 o 
   3   1 -18      371.69      372.83     14.76 o 
   5   1 -18      132.87      141.92     11.28 o 
   7   1 -18      450.85      438.01     35.00 o 
   9   1 -18       89.87       74.13      5.74 o 
  11   1 -18      244.39      228.82     10.55 o 
  13   1 -18       92.31       82.49      7.35 o 
  15   1 -18      107.80      106.93     16.41 o 
  -4   2 -18       63.61       52.00      8.51 o 
  -2   2 -18       74.17       79.89      9.42 o 
   0   2 -18       91.84       90.38      8.79 o 
   2   2 -18       38.85       35.99      7.62 o 
   4   2 -18       26.02       32.57      6.53 o 
   6   2 -18       25.62       20.97      5.46 o 
   8   2 -18       65.48       69.28      8.36 o 
  10   2 -18       18.08       21.65      6.85 o 
  12   2 -18       89.29       89.90     11.48 o 
  14   2 -18       20.54       35.50      9.07 o 
   1   3 -18        8.26       21.61      8.30 o 
   3   3 -18       10.45       19.06      7.14 o 
   5   3 -18        6.53        2.21      5.42 o 
   7   3 -18       11.88       21.25     10.71 o 
   9   3 -18        5.22       27.80     15.14 o 
  -7   1 -17       11.93       20.88      5.86 o 
  -5   1 -17       12.41       19.61      5.18 o 
  -3   1 -17       57.66       66.71      8.20 o 
  -1   1 -17      246.02      234.69     14.03 o 
   1   1 -17       84.19       81.39      8.01 o 
   3   1 -17       99.66       96.75      6.39 o 
   5   1 -17      313.87      313.06     11.59 o 
   7   1 -17      127.96      115.36      5.01 o 
   9   1 -17        9.65       19.68      3.61 o 
  11   1 -17       42.43       37.98      4.13 o 
  13   1 -17       29.12       25.57      3.98 o 
  15   1 -17      117.12      126.04     17.18 o 
  17   1 -17      127.27      149.20     19.11 o 
  -6   2 -17       30.87       31.09      6.74 o 
  -4   2 -17       12.38       23.80      5.93 o 
  -2   2 -17       11.28       10.25      6.37 o 
   0   2 -17       11.12       13.65      5.02 o 
   2   2 -17        5.71        7.84      2.83 o 
   4   2 -17       47.12       52.78      6.68 o 
   6   2 -17       88.03       90.17      9.60 o 
   8   2 -17        4.15       13.45      8.10 o 
  10   2 -17      151.03      173.40     23.84 o 
  12   2 -17       11.75       13.25      4.96 o 
  14   2 -17      156.21      161.38     15.14 o 
  -1   3 -17       54.41       25.86     11.77 o 
   1   3 -17       55.97       63.42     16.21 o 
   3   3 -17        4.50        0.31      7.14 o 
   5   3 -17        4.47       18.92     11.48 o 
   7   3 -17        5.84       11.64     10.90 o 
   9   3 -17       32.10       27.96      6.56 o 
  11   3 -17        7.09       28.63      7.59 o 
 -10   0 -16      148.93      137.44     16.99 o 
  -8   0 -16      213.38      212.02     23.56 o 
  -6   0 -16      353.31      356.14     27.05 o 
  -4   0 -16      257.21      278.16     23.57 o 
  -2   0 -16     1012.96      957.75     54.11 o 
   0   0 -16     1580.89     1479.82     76.87 o 
   2   0 -16      487.37      492.92     28.44 o 
   4   0 -16      668.16      636.91     28.95 o 
   6   0 -16      213.45      191.86     16.32 o 
   8   0 -16      451.36      416.00     22.34 o 
  10   0 -16      208.17      248.10     11.22 o 
  12   0 -16      368.07      374.58     23.77 o 
  14   0 -16      179.82      193.47     16.41 o 
  16   0 -16      384.18      360.42     27.25 o 
  18   0 -16      177.38      194.22     16.99 o 
  -9   1 -16        2.72        3.19      5.27 o 
  -7   1 -16      187.49      190.24     17.96 o 
  -5   1 -16       19.88       26.77      5.88 o 
  -3   1 -16      506.98      467.05     23.40 o 
  -1   1 -16      123.60      124.24     11.49 o 
   1   1 -16      178.21      184.66     10.72 o 
   3   1 -16      146.21      146.89      7.48 o 
   5   1 -16      217.95      223.46     12.73 o 
   7   1 -16      266.82      264.06      7.76 o 
   9   1 -16      177.47      163.66     10.99 o 
  11   1 -16      500.84      469.92     16.71 o 
  13   1 -16       35.63       33.93      4.05 o 
  15   1 -16      400.43      395.71     35.85 o 
  17   1 -16       27.96       29.52     10.03 o 
  -6   2 -16       24.38       31.62      7.13 o 
  -4   2 -16       12.99       14.90      7.23 o 
  -2   2 -16       79.92       83.70      7.97 o 
   0   2 -16      136.00      123.03     11.20 o 
   2   2 -16      232.81      211.81      9.65 o 
   4   2 -16        6.89       15.76      2.74 o 
   6   2 -16      291.68      288.68     16.87 o 
   8   2 -16      141.92      145.12     11.60 o 
  10   2 -16       95.14      103.31      9.77 o 
  12   2 -16       11.87       19.87      5.30 o 
  14   2 -16       38.76       28.99      6.86 o 
  16   2 -16       29.05       24.12     11.19 o 
  -3   3 -16       22.16       20.39      8.01 o 
  -1   3 -16       19.14       14.27      5.25 o 
   1   3 -16       10.05       24.57      6.75 o 
   3   3 -16       10.26        6.62      5.11 o 
   5   3 -16       15.02       12.64      5.08 o 
   7   3 -16        1.88        1.97      5.98 o 
   9   3 -16       18.90       19.27      6.58 o 
  11   3 -16        7.57       17.18      5.73 o 
  -9   1 -15      114.87      109.60     16.50 o 
  -7   1 -15       47.85       46.32      6.62 o 
  -5   1 -15      170.33      162.42     11.41 o 
  -3   1 -15      141.70      127.83      9.42 o 
  -1   1 -15      487.36      482.22     21.53 o 
   1   1 -15     1109.84     1053.44     31.34 o 
   3   1 -15      366.93      366.49     13.28 o 
   5   1 -15       44.93       38.28      8.72 o 
   7   1 -15        0.42       -0.50      2.34 o 
   9   1 -15      223.95      201.88      8.92 o 
  11   1 -15       16.75       11.47      3.03 o 
  13   1 -15       83.49       84.11      5.71 o 
  15   1 -15       28.33       28.44      4.50 o 
  17   1 -15       26.05       27.01      7.33 o 
  -8   2 -15       56.44       61.43      8.73 o 
  -6   2 -15       38.94       47.28      6.86 o 
  -4   2 -15       53.97       42.99      7.72 o 
  -2   2 -15      187.79      168.01     23.46 o 
   0   2 -15      336.42      307.18     16.69 o 
   2   2 -15      152.03      147.55      7.67 o 
   4   2 -15      296.99      310.37     11.71 o 
   6   2 -15       11.57       11.13      4.32 o 
   8   2 -15      227.53      228.60     15.54 o 
  10   2 -15       28.75       26.73      5.33 o 
  12   2 -15       65.73       68.35      7.14 o 
  14   2 -15       61.94       65.89      7.86 o 
  16   2 -15       39.52       37.24     11.19 o 
  -5   3 -15       42.71       39.82      7.33 o 
  -3   3 -15       31.13       31.69      5.73 o 
  -1   3 -15      135.39      102.17      9.76 o 
   1   3 -15       19.45       14.52      3.42 o 
   3   3 -15      123.34      123.72     10.13 o 
   5   3 -15       33.82       37.55      7.43 o 
   7   3 -15      228.14      210.34     15.99 o 
   9   3 -15       62.82       78.07      9.18 o 
  11   3 -15        0.34        3.32      4.21 o 
  13   3 -15       45.86       52.23      8.81 o 
 -10   0 -14       91.23       88.58     12.16 o 
  -8   0 -14      257.05      223.67     21.63 o 
  -6   0 -14      169.24      142.30     14.10 o 
  -4   0 -14     1139.65     1092.02     58.05 o 
  -2   0 -14      350.95      312.21     21.26 o 
   0   0 -14      177.19      168.41     12.94 o 
   2   0 -14     4819.75     4879.35    203.26 o 
   4   0 -14     1185.82     1183.13     41.70 o 
   6   0 -14     1184.35     1238.94     37.39 o 
   8   0 -14      233.82      237.82     14.30 o 
  10   0 -14     2208.81     2016.72     56.52 o 
  12   0 -14      190.78      179.02     13.33 o 
  14   0 -14      396.56      418.70     24.16 o 
  16   0 -14      283.02      258.27     20.67 o 
  18   0 -14      269.11      282.38     21.83 o 
 -11   1 -14       73.68       75.25      8.48 o 
  -9   1 -14       81.51       83.50     10.14 o 
  -7   1 -14      271.44      281.15     31.78 o 
  -5   1 -14       30.27       29.80      5.69 o 
  -3   1 -14      550.64      537.48     23.20 o 
  -1   1 -14       16.14       14.97      4.53 o 
   1   1 -14     2716.13     2582.85     67.91 o 
   3   1 -14       42.32       44.77      6.32 o 
   5   1 -14     1763.57     1710.82     35.31 o 
   7   1 -14      225.39      209.47      7.84 o 
   9   1 -14      314.34      296.87     10.55 o 
  11   1 -14      258.68      284.41     11.28 o 
  13   1 -14      237.54      202.72      9.87 o 
  15   1 -14      244.62      233.72      9.98 o 
  17   1 -14        1.07        1.35      5.79 o 
  19   1 -14      229.27      199.09     24.33 o 
  -8   2 -14      106.27      107.72     13.70 o 
  -6   2 -14       97.97       90.70      8.78 o 
  -4   2 -14       87.63       81.70      7.69 o 
  -2   2 -14      483.11      487.60     21.57 o 
   0   2 -14      600.69      566.39     19.22 o 
   2   2 -14       44.69       50.50      4.39 o 
   4   2 -14      132.91      127.55      6.12 o 
   6   2 -14      552.32      577.44     26.25 o 
   8   2 -14      270.18      279.30     15.62 o 
  10   2 -14      199.32      202.43     19.70 o 
  12   2 -14        6.03        8.33      5.31 o 
  14   2 -14      174.04      168.12     13.31 o 
  16   2 -14        1.07        2.31      3.75 o 
  -5   3 -14        1.84        2.86      3.94 o 
  -3   3 -14        5.30        8.34      5.31 o 
  -1   3 -14        2.14        5.15      4.95 o 
   1   3 -14        9.50       12.91      3.77 o 
   3   3 -14       40.67       45.53      7.28 o 
   5   3 -14        8.76       13.65      7.72 o 
   7   3 -14      103.82       93.17      9.55 o 
   9   3 -14      117.38      107.58      9.62 o 
  11   3 -14       22.36       19.93      6.02 o 
  13   3 -14       15.93       16.12      6.27 o 
   4   4 -14       25.74       38.59     12.93 o 
 -11   1 -13        3.56        7.09     10.71 o 
  -9   1 -13        7.68        7.56      4.63 o 
  -7   1 -13       99.01      102.81      9.14 o 
  -5   1 -13      233.24      233.65     18.25 o 
  -3   1 -13       67.01       70.18      6.52 o 
  -1   1 -13      358.95      349.21     15.05 o 
   1   1 -13      305.62      289.85     10.67 o 
   3   1 -13     1271.52     1282.27     32.50 o 
   5   1 -13       68.27       67.40      3.28 o 
   7   1 -13       28.89       34.34      2.06 o 
   9   1 -13      232.42      230.48      8.21 o 
  11   1 -13      592.16      543.92     32.12 o 
  13   1 -13       85.48       84.29      5.70 o 
  15   1 -13        8.25       15.95      3.03 o 
  17   1 -13       54.15       62.91     12.74 o 
  19   1 -13       20.81       28.36     10.80 o 
 -10   2 -13       10.97       12.71      6.08 o 
  -8   2 -13       36.72       44.20      7.64 o 
  -6   2 -13      244.52      250.41     15.55 o 
  -4   2 -13       72.95       80.87      7.91 o 
  -2   2 -13      115.97      108.34      7.72 o 
   0   2 -13       40.92       41.57      4.71 o 
   2   2 -13      794.45      794.98     24.52 o 
   4   2 -13       78.66       83.11      6.61 o 
   6   2 -13      330.82      348.72     16.72 o 
   8   2 -13      217.54      207.94     19.70 o 
  10   2 -13      186.41      204.30     12.86 o 
  12   2 -13      193.94      197.45     12.70 o 
  14   2 -13       24.29       26.52      5.46 o 
  16   2 -13       87.76       87.06      8.76 o 
  -7   3 -13        9.17       13.77      5.42 o 
  -5   3 -13       19.89       24.98      5.60 o 
  -3   3 -13        1.38       -0.20      4.53 o 
  -1   3 -13      309.81      346.45     18.66 o 
   1   3 -13       28.63       22.27      5.89 o 
   3   3 -13       60.36       65.16      8.38 o 
   5   3 -13      157.91      198.45     13.35 o 
   7   3 -13      199.42      191.94     14.00 o 
   9   3 -13        4.49        3.67      4.75 o 
  11   3 -13       54.11       61.33      8.78 o 
  13   3 -13       57.96       56.04      8.82 o 
   0   4 -13       21.49       21.22     11.77 o 
   2   4 -13       20.20       28.32      7.62 o 
   4   4 -13       36.36       41.24      7.91 o 
   6   4 -13       15.26       16.19      5.98 o 
 -12   0 -12      161.92      165.83     19.69 o 
 -10   0 -12       77.50       86.26     13.70 o 
  -8   0 -12     1000.72     1010.34     57.40 o 
  -6   0 -12      443.67      433.42     26.50 o 
  -4   0 -12      764.20      749.55     39.54 o 
  -2   0 -12       67.37       64.46      7.53 o 
   0   0 -12     3007.91     2935.92    118.45 o 
   2   0 -12     1058.54      980.96     28.42 o 
   4   0 -12     4157.53     4257.40    107.59 o 
   6   0 -12     1757.72     1685.90     42.87 o 
   8   0 -12       74.58       67.22      4.91 o 
  10   0 -12     1094.18     1072.38     68.77 o 
  12   0 -12      958.13      903.47     26.47 o 
  14   0 -12      720.35      714.40     37.76 o 
  16   0 -12       22.62       24.12      7.33 o 
  18   0 -12      163.03      182.83     17.76 o 
  20   0 -12      112.40      116.96     13.90 o 
 -13   1 -12      129.04      155.78     12.17 o 
 -11   1 -12       12.19        7.13      4.61 o 
  -9   1 -12      213.12      230.67     13.19 o 
  -7   1 -12      327.87      318.11     18.55 o 
  -5   1 -12      536.56      544.47     24.38 o 
  -3   1 -12      707.71      674.97     25.83 o 
  -1   1 -12      199.42      192.42     10.20 o 
   1   1 -12      606.09      606.40     16.75 o 
   3   1 -12      380.24      381.01     11.02 o 
   5   1 -12     1193.25     1165.81     22.69 o 
   7   1 -12       11.60        8.75      1.26 o 
   9   1 -12     2090.04     1979.93     48.64 o 
  11   1 -12      570.35      540.50     15.28 o 
  13   1 -12      434.33      445.34     14.09 o 
  15   1 -12      291.83      287.61     14.18 o 
  17   1 -12      121.87      119.96     16.31 o 
  19   1 -12      105.17       98.24     14.86 o 
 -10   2 -12       14.44       15.88      4.72 o 
  -8   2 -12       54.56       74.37      7.32 o 
  -6   2 -12        8.36        2.43      4.40 o 
  -4   2 -12       77.75       87.79      7.58 o 
  -2   2 -12       69.84       76.46     13.12 o 
   0   2 -12      245.23      237.33      8.80 o 
   2   2 -12      158.37      175.58      7.56 o 
   4   2 -12      245.28      222.91      8.14 o 
   6   2 -12      470.48      509.23     21.58 o 
   8   2 -12       22.71       25.46      5.13 o 
  10   2 -12      137.38      138.13      9.74 o 
  12   2 -12        2.38        2.92      3.89 o 
  14   2 -12      189.66      172.50     11.74 o 
  16   2 -12       32.34       40.30     12.54 o 
  18   2 -12      119.26      128.55     16.79 o 
  -7   3 -12       20.21       29.58      5.61 o 
  -5   3 -12       66.03       68.00      8.11 o 
  -3   3 -12       85.42       86.25      8.76 o 
  -1   3 -12       65.06       68.53      5.50 o 
   1   3 -12      148.07      159.70      8.66 o 
   3   3 -12      114.68      100.04     13.50 o 
   5   3 -12       50.60       58.04      6.53 o 
   7   3 -12       57.45       61.75      8.97 o 
   9   3 -12      122.65      132.35     11.68 o 
  11   3 -12       10.35       17.95      7.52 o 
  13   3 -12        6.56        6.17      4.43 o 
  15   3 -12        4.82        4.81      4.42 o 
  -2   4 -12        1.07       21.80     10.22 o 
   0   4 -12        7.91       35.11     11.58 o 
   2   4 -12        5.09        3.72      3.87 o 
   4   4 -12        4.75        4.06      4.45 o 
   6   4 -12        0.26       -2.95      4.35 o 
   8   4 -12        1.53        7.61      4.58 o 
 -13   1 -11        4.17        3.37      4.21 o 
 -11   1 -11       45.24       50.50      6.81 o 
  -9   1 -11       60.79       54.55      7.67 o 
  -7   1 -11      356.50      339.46     15.91 o 
  -5   1 -11       30.34       37.99      5.17 o 
  -3   1 -11       32.29       31.50      4.21 o 
  -1   1 -11       59.57       60.56      5.19 o 
   1   1 -11       81.61       76.24      5.05 o 
   3   1 -11      271.04      252.55     10.31 o 
   5   1 -11      596.32      587.63     28.78 o 
   7   1 -11      343.84      337.54     11.11 o 
   9   1 -11       83.38       79.61      4.02 o 
  11   1 -11      122.66      124.53      6.05 o 
  13   1 -11      114.26      106.89      6.04 o 
  15   1 -11       31.57       30.83      3.29 o 
  17   1 -11       93.27       89.52      7.80 o 
  19   1 -11       33.47       24.50      7.91 o 
 -12   2 -11       55.90       56.84      8.88 o 
 -10   2 -11       29.28       22.19      5.80 o 
  -8   2 -11      115.12      112.16      9.09 o 
  -6   2 -11       29.66       41.08      5.57 o 
  -4   2 -11       24.63       17.67      5.42 o 
  -2   2 -11      243.74      233.99     13.52 o 
   0   2 -11       67.35       73.58      4.74 o 
   2   2 -11     1250.46     1211.51     42.59 o 
   4   2 -11      396.38      375.77     22.84 o 
   6   2 -11      139.56      127.06      8.44 o 
   8   2 -11       89.93       87.76      8.24 o 
  10   2 -11      366.44      397.75     18.93 o 
  12   2 -11      215.43      224.10     19.12 o 
  14   2 -11       56.15       55.88      6.67 o 
  16   2 -11       64.90       61.49      8.43 o 
  18   2 -11       17.48       26.24      9.45 o 
  -9   3 -11        3.06        6.30      5.24 o 
  -7   3 -11       49.97       51.63      8.43 o 
  -5   3 -11       79.90       88.20      8.78 o 
  -3   3 -11      121.00      107.75     10.36 o 
  -1   3 -11       44.04       46.47      4.67 o 
   1   3 -11       27.24       29.84      6.70 o 
   3   3 -11      134.25      136.74     10.63 o 
   5   3 -11       99.83       99.17      9.65 o 
   7   3 -11      183.55      190.66     12.71 o 
   9   3 -11       90.32       91.73      8.73 o 
  11   3 -11       27.15       41.57      6.62 o 
  13   3 -11       18.08       22.40      5.04 o 
  15   3 -11       12.61       17.88      5.75 o 
  -4   4 -11       21.27       10.61      8.87 o 
  -2   4 -11       39.32       37.62     15.05 o 
   0   4 -11       34.55       60.97     14.47 o 
   2   4 -11       20.92       22.28      6.95 o 
   4   4 -11        2.93        3.93      7.52 o 
   6   4 -11        7.15        4.05      3.95 o 
   8   4 -11       11.46       28.81      8.87 o 
  10   4 -11        5.96        7.51      5.21 o 
 -14   0 -10       61.12       80.47     13.31 o 
 -12   0 -10       14.85       11.38      6.95 o 
 -10   0 -10      208.92      242.76     17.77 o 
  -8   0 -10      336.48      316.02     20.10 o 
  -6   0 -10       67.78       61.76      9.26 o 
  -4   0 -10     2435.13     2413.30    101.06 o 
  -2   0 -10      337.01      298.27     16.63 o 
   0   0 -10     3876.83     3794.13    136.49 o 
   2   0 -10       75.69       90.57      4.59 o 
   4   0 -10      597.96      497.02     17.55 o 
   6   0 -10      537.33      636.01     24.42 o 
   8   0 -10     2031.03     2076.78     48.05 o 
  10   0 -10     1294.81     1236.59     68.80 o 
  12   0 -10     3548.85     3766.89     96.63 o 
  14   0 -10      550.38      521.50     28.06 o 
  16   0 -10        8.32        7.52      5.59 o 
  18   0 -10      287.09      256.53     21.83 o 
  20   0 -10      108.98      102.87     14.48 o 
 -13   1 -10      114.99      130.75     13.51 o 
 -11   1 -10       71.94       72.30     11.58 o 
  -9   1 -10      309.40      321.15     15.83 o 
  -7   1 -10       29.82       21.92      5.02 o 
  -5   1 -10      522.87      521.64     21.23 o 
  -3   1 -10      307.64      313.78     12.89 o 
  -1   1 -10      957.81      900.96     26.97 o 
   1   1 -10     1660.30     1639.59     35.24 o 
   3   1 -10     4216.63     4332.83    126.67 o 
   5   1 -10     1491.27     1477.47     23.46 o 
   7   1 -10      698.35      693.33     12.35 o 
   9   1 -10      410.59      385.81     10.98 o 
  11   1 -10      150.78      143.79      8.91 o 
  13   1 -10      367.98      360.40     11.58 o 
  15   1 -10      128.79      125.58      6.12 o 
  17   1 -10      229.63      229.39      9.92 o 
  19   1 -10       50.56       50.75      9.26 o 
 -12   2 -10       63.63       69.27      8.37 o 
 -10   2 -10       49.79       55.54      7.09 o 
  -8   2 -10      161.75      188.16     18.25 o 
  -6   2 -10      223.24      222.64     13.35 o 
  -4   2 -10      520.40      504.42     13.94 o 
  -2   2 -10       68.87       70.65      6.02 o 
   0   2 -10      382.00      372.97     12.42 o 
   2   2 -10      117.40      139.27      7.68 o 
   4   2 -10      171.11      155.48      7.56 o 
   6   2 -10       32.80       27.21      4.31 o 
   8   2 -10      948.93      962.41     34.76 o 
  10   2 -10      470.11      465.27     19.32 o 
  12   2 -10      108.30      112.64      8.59 o 
  14   2 -10       47.37       57.08      6.91 o 
  16   2 -10       71.62       78.89     10.03 o 
  18   2 -10       18.01       20.53      5.49 o 
  -9   3 -10        4.87       14.89     10.90 o 
  -7   3 -10       36.28       40.45      7.08 o 
  -5   3 -10       27.44       23.71      5.60 o 
  -3   3 -10        4.39        9.02      2.89 o 
  -1   3 -10       36.78       38.15      3.35 o 
   1   3 -10       27.85       19.82      3.38 o 
   3   3 -10       68.38       60.38      6.33 o 
   5   3 -10       46.35       62.23     10.42 o 
   7   3 -10       77.92       89.81      7.60 o 
   9   3 -10       11.35       14.21      4.63 o 
  11   3 -10       15.06       21.52      5.24 o 
  13   3 -10       25.90       27.60      5.88 o 
  15   3 -10       17.27       19.73     11.48 o 
  -4   4 -10       10.03        5.59      8.49 o 
  -2   4 -10       16.45       19.14      6.43 o 
   0   4 -10        2.28        6.23      3.34 o 
   2   4 -10        7.50        4.45      7.14 o 
   4   4 -10       17.22       26.77      4.99 o 
   6   4 -10       62.73       68.85      7.74 o 
   8   4 -10        7.47        8.35      4.77 o 
  10   4 -10        1.33       -0.71      4.54 o 
 -15   1  -9        9.14       11.66      5.24 o 
 -13   1  -9        3.23        1.50      4.34 o 
 -11   1  -9       31.83       30.24     11.67 o 
  -9   1  -9       34.40       44.46      5.08 o 
  -7   1  -9      192.60      195.32     10.86 o 
  -5   1  -9      264.83      322.56     13.83 o 
  -3   1  -9      284.62      291.69     11.99 o 
  -1   1  -9       15.05       19.72      2.29 o 
   1   1  -9      536.25      553.11     12.75 o 
   3   1  -9     1721.41     1810.66     34.10 o 
   5   1  -9      728.51      809.45     25.63 o 
   7   1  -9      213.92      205.06      5.92 o 
   9   1  -9       38.36       39.54      4.27 o 
  11   1  -9     1871.84     1899.62     44.45 o 
  13   1  -9     1249.62     1236.25     33.01 o 
  15   1  -9       24.51       25.62      2.84 o 
  17   1  -9       22.83       27.10      3.67 o 
  19   1  -9       30.83       34.54      9.45 o 
 -12   2  -9        9.69       11.56      5.10 o 
 -10   2  -9       58.02       68.74      7.96 o 
  -8   2  -9       45.74       38.06      5.33 o 
  -6   2  -9      194.43      196.65     10.45 o 
  -4   2  -9      315.07      284.15      9.28 o 
  -2   2  -9       86.78       92.95      7.10 o 
   0   2  -9       45.29       37.70      3.40 o 
   2   2  -9      533.60      562.10     19.07 o 
   4   2  -9      444.94      452.17     10.54 o 
   6   2  -9      943.16      989.10     34.55 o 
   8   2  -9       44.16       48.23      5.18 o 
  10   2  -9      707.75      736.62     64.99 o 
  12   2  -9       65.46       75.19      6.88 o 
  14   2  -9        6.36        5.24      4.12 o 
  16   2  -9        4.65       13.54      4.49 o 
  18   2  -9       13.23       27.23      7.91 o 
 -11   3  -9       39.29       30.50      6.89 o 
  -9   3  -9       61.55       66.41      9.74 o 
  -7   3  -9       29.18       38.70      5.69 o 
  -5   3  -9       82.19       81.00      5.39 o 
  -3   3  -9      107.13      120.66      6.85 o 
  -1   3  -9       37.79       45.38      3.46 o 
   1   3  -9      338.45      323.09     12.13 o 
   3   3  -9       30.08       34.49      4.39 o 
   5   3  -9       13.95       19.93      4.20 o 
   7   3  -9      232.71      237.70     12.65 o 
   9   3  -9      286.94      280.80     20.87 o 
  11   3  -9        4.00        4.00      3.84 o 
  13   3  -9       12.00       30.28      6.00 o 
  15   3  -9      197.44      193.95     22.11 o 
  -6   4  -9       12.64       21.80     10.22 o 
  -4   4  -9        5.09        8.43      4.50 o 
  -2   4  -9       38.47       50.01     15.73 o 
   0   4  -9       21.04       25.62      5.84 o 
   2   4  -9       11.01       12.43      3.66 o 
   4   4  -9       20.97       24.57      8.87 o 
   6   4  -9      148.07      152.96     10.80 o 
   8   4  -9       27.67       22.65      6.56 o 
  10   4  -9       34.62       35.90      6.68 o 
 -16   0  -8      164.30      158.11     16.41 o 
 -14   0  -8      543.15      535.33     38.10 o 
 -12   0  -8      283.11      342.33     24.73 o 
 -10   0  -8      938.04      991.75     54.11 o 
  -8   0  -8      395.65      361.46     23.01 o 
  -6   0  -8     3120.41     3308.27    131.94 o 
  -4   0  -8      884.65     1169.47     47.61 o 
  -2   0  -8      949.65      886.08     33.68 o 
   0   0  -8     1904.87     1737.40     55.11 o 
   2   0  -8      458.95      420.48     10.71 o 
   4   0  -8    25041.83    24260.96    706.58 o 
   6   0  -8     4023.89     4344.26     83.55 o 
   8   0  -8     4475.59     4850.42     98.26 o 
  10   0  -8       50.94       48.62      3.28 o 
  12   0  -8     4040.29     3814.32    107.06 o 
  14   0  -8     1070.13      992.65     27.99 o 
  16   0  -8      567.98      584.69     32.50 o 
  18   0  -8      147.83      157.91     15.83 o 
  20   0  -8      229.89      212.80     19.12 o 
 -15   1  -8       57.77       70.03      8.32 o 
 -13   1  -8       28.77       31.22      6.34 o 
 -11   1  -8      502.60      511.50     22.86 o 
  -9   1  -8      101.23      101.22      7.93 o 
  -7   1  -8     1183.67     1158.71     38.28 o 
  -5   1  -8      764.60      731.37     23.86 o 
  -3   1  -8      106.62      110.25      6.85 o 
  -1   1  -8     2126.29     2041.89     41.20 o 
   1   1  -8       69.23       66.40      3.01 o 
   3   1  -8     2269.76     2330.69     40.05 o 
   5   1  -8      197.73      202.68      3.46 o 
   7   1  -8     3559.47     3548.27     62.88 o 
   9   1  -8     1041.39     1027.14     21.75 o 
  11   1  -8     2071.43     2101.45     46.56 o 
  13   1  -8      996.63      979.99     25.16 o 
  15   1  -8      126.96      129.81      5.96 o 
  17   1  -8      189.01      178.53      9.01 o 
  19   1  -8       27.75       34.15      9.45 o 
 -14   2  -8       56.26       61.53      8.97 o 
 -12   2  -8      100.24       91.62      9.55 o 
 -10   2  -8      117.09      136.35      9.49 o 
  -8   2  -8       20.58       18.27      3.26 o 
  -6   2  -8      167.61      171.17      6.38 o 
  -4   2  -8      161.80      174.62      6.28 o 
  -2   2  -8      671.59      662.97     13.80 o 
   0   2  -8      315.23      312.55      8.46 o 
   2   2  -8      780.90      689.45     21.54 o 
   4   2  -8      292.62      281.37     19.16 o 
   6   2  -8       64.13       79.56      5.80 o 
   8   2  -8     1042.56     1072.70     36.04 o 
  10   2  -8      205.69      238.01     24.05 o 
  12   2  -8      103.39      101.68      7.70 o 
  14   2  -8       80.27       83.43     12.06 o 
  16   2  -8      572.71      550.45     27.35 o 
  18   2  -8       17.88       19.56      4.67 o 
 -11   3  -8        8.47       13.36      4.87 o 
  -9   3  -8       28.14       33.26      6.37 o 
  -7   3  -8       18.90       28.67      5.02 o 
  -5   3  -8       79.24       84.87      5.82 o 
  -3   3  -8      105.72      106.75      6.23 o 
  -1   3  -8      150.99      165.44      9.20 o 
   1   3  -8       37.66       44.41      4.15 o 
   3   3  -8       60.13       62.29      5.53 o 
   5   3  -8       46.58       62.37      5.61 o 
   7   3  -8      175.53      174.31     15.74 o 
   9   3  -8       21.91       32.62      4.89 o 
  11   3  -8       63.17       64.87      8.38 o 
  13   3  -8       49.33       52.61      8.05 o 
  15   3  -8       35.98       45.68      7.23 o 
  -6   4  -8       11.09       23.92      9.26 o 
  -4   4  -8        3.64       13.19      8.39 o 
  -2   4  -8       19.70       41.23      6.84 o 
   0   4  -8        0.60        5.67      4.36 o 
   2   4  -8       36.41       39.51      4.33 o 
   4   4  -8        2.45        2.14      2.66 o 
   6   4  -8       25.95       23.25      5.57 o 
   8   4  -8       37.75       27.79     10.03 o 
  10   4  -8       14.57        9.38      4.56 o 
 -15   1  -7       84.03       86.16     13.70 o 
 -13   1  -7      466.78      462.19     22.33 o 
 -11   1  -7      146.35      140.54     11.58 o 
  -9   1  -7      424.54      442.15     18.89 o 
  -7   1  -7      155.53      157.07      5.03 o 
  -5   1  -7      811.34      838.76     28.09 o 
  -3   1  -7     1237.46     1413.81     23.55 o 
  -1   1  -7      731.29      747.82     25.18 o 
   1   1  -7      499.70      524.57     33.55 o 
   3   1  -7      696.74      737.80     22.61 o 
   5   1  -7     3908.07     4126.41     43.14 o 
   7   1  -7      614.39      687.84     27.37 o 
   9   1  -7      166.49      184.52      5.28 o 
  11   1  -7      355.33      358.10      9.83 o 
  13   1  -7      238.27      217.89      7.78 o 
  15   1  -7      180.03      176.85      7.54 o 
  17   1  -7        5.80        8.72      2.97 o 
  19   1  -7      107.73       99.57      9.45 o 
 -14   2  -7       13.90       19.62      4.81 o 
 -12   2  -7      106.50      103.11     15.05 o 
 -10   2  -7      100.16       96.72      5.76 o 
  -8   2  -7      318.59      319.14     10.60 o 
  -6   2  -7      252.68      236.53      8.43 o 
  -4   2  -7      520.77      552.92     20.23 o 
  -2   2  -7      176.18      181.50      8.05 o 
   0   2  -7      339.10      322.01     11.34 o 
   2   2  -7      775.62      748.80     17.31 o 
   4   2  -7      439.94      457.07     15.38 o 
   6   2  -7      307.43      306.19     11.82 o 
   8   2  -7       86.34       97.10     13.03 o 
  10   2  -7      503.48      496.41     23.70 o 
  12   2  -7       24.54       27.38      4.20 o 
  14   2  -7      840.68      811.20     49.69 o 
  16   2  -7       14.56       14.96      4.07 o 
  18   2  -7       98.28       97.10      9.16 o 
 -11   3  -7       35.14       40.38      6.63 o 
  -9   3  -7      113.51      108.64      7.23 o 
  -7   3  -7      108.00      110.77      6.37 o 
  -5   3  -7      164.83      142.54      7.64 o 
  -3   3  -7      119.97      134.45      9.08 o 
  -1   3  -7      104.85       90.46      8.71 o 
   1   3  -7       93.61      108.52      5.71 o 
   3   3  -7       45.68       47.22      5.72 o 
   5   3  -7      325.94      330.72     14.09 o 
   7   3  -7      237.60      228.33     11.95 o 
   9   3  -7      487.29      493.12     23.58 o 
  11   3  -7       88.03       92.05     10.04 o 
  13   3  -7       20.40       20.50      5.47 o 
  15   3  -7       74.38       63.95      8.53 o 
  -6   4  -7       16.84       21.02      8.97 o 
  -4   4  -7       57.77       64.60     12.93 o 
  -2   4  -7       47.93       91.75     31.93 o 
   0   4  -7       45.40       34.44      6.12 o 
   2   4  -7        9.99       17.10      3.14 o 
   4   4  -7       20.54       20.07      3.51 o 
   6   4  -7       29.81       26.26      5.92 o 
   8   4  -7       12.55       21.24      5.05 o 
  10   4  -7       30.08       32.12      6.88 o 
 -16   0  -6      206.99      211.05     18.73 o 
 -14   0  -6      109.68       89.37     11.39 o 
 -12   0  -6     1187.28     1187.21     63.87 o 
 -10   0  -6     2209.54     2227.89    102.05 o 
  -8   0  -6     1985.88     2097.29     85.67 o 
  -6   0  -6     2904.82     2696.65     98.35 o 
  -4   0  -6      684.29      749.12     28.94 o 
  -2   0  -6    11457.84    11479.29    183.01 o 
   0   0  -6      119.75      120.32      3.89 o 
   2   0  -6     9044.66     9124.46    151.44 o 
   4   0  -6       33.09       34.08      1.76 o 
   6   0  -6     1002.57     1095.36     19.08 o 
   8   0  -6     3442.81     3383.35    117.80 o 
  10   0  -6      588.47      624.04     15.24 o 
  12   0  -6     3935.63     3939.35     97.78 o 
  14   0  -6       64.67       65.04      4.38 o 
  16   0  -6      527.13      504.68     26.69 o 
  18   0  -6       12.47       12.93      5.40 o 
  20   0  -6      229.02      219.17     19.70 o 
 -15   1  -6      409.74      443.35     21.38 o 
 -13   1  -6       61.61       54.61      7.04 o 
 -11   1  -6      861.30      935.64     34.18 o 
  -9   1  -6      499.01      470.40     12.93 o 
  -7   1  -6     1503.17     1423.83     56.05 o 
  -5   1  -6      587.77      636.06     11.50 o 
  -3   1  -6     6205.27     6510.61    101.76 o 
  -1   1  -6     1351.64     1286.02     18.60 o 
   1   1  -6     1700.66     1679.19     36.24 o 
   3   1  -6     3903.61     3701.07     40.95 o 
   5   1  -6      147.54      169.83      3.61 o 
   7   1  -6     3578.56     3779.24     63.71 o 
   9   1  -6      180.26      182.84      5.24 o 
  11   1  -6     1019.34     1002.88     22.96 o 
  13   1  -6      227.28      234.56      8.42 o 
  15   1  -6     1012.31     1002.30     31.73 o 
  17   1  -6      204.00      215.62      9.65 o 
  19   1  -6      132.33      134.99     10.29 o 
 -14   2  -6      245.38      239.47     13.36 o 
 -12   2  -6      275.62      269.64     13.23 o 
 -10   2  -6      405.52      374.14     22.04 o 
  -8   2  -6       29.60       30.66      3.62 o 
  -6   2  -6     1512.12     1514.79     69.43 o 
  -4   2  -6      422.01      388.40     18.04 o 
  -2   2  -6      522.05      481.00     16.91 o 
   0   2  -6      267.01      294.80      6.89 o 
   2   2  -6     1069.62     1048.38     23.83 o 
   4   2  -6      290.24      292.85     10.17 o 
   6   2  -6     1041.90     1122.41     56.28 o 
   8   2  -6      692.25      704.80     23.81 o 
  10   2  -6      318.69      305.32     13.69 o 
  12   2  -6      236.33      235.83     12.11 o 
  14   2  -6       54.80       55.46      6.41 o 
  16   2  -6      147.68      158.80     26.93 o 
  18   2  -6        6.93       11.37      4.36 o 
 -13   3  -6        4.78        9.65      5.59 o 
 -11   3  -6       10.32        7.04      7.23 o 
  -9   3  -6       12.22       18.14      3.00 o 
  -7   3  -6        5.63        2.50      2.47 o 
  -5   3  -6       71.17       80.96      5.38 o 
  -3   3  -6        5.68        8.43      2.65 o 
  -1   3  -6      149.14      144.52      6.25 o 
   1   3  -6        5.64        9.72      2.93 o 
   3   3  -6      305.76      320.21     11.35 o 
   5   3  -6      130.44      121.27      7.75 o 
   7   3  -6       27.94       30.08      4.77 o 
   9   3  -6       11.56       14.47      4.09 o 
  11   3  -6       20.25       32.63      4.91 o 
  13   3  -6        1.69        0.71      3.50 o 
  15   3  -6       12.25       12.50      4.69 o 
  -6   4  -6       49.33       32.80      6.21 o 
  -4   4  -6       26.15       21.50      5.63 o 
  -2   4  -6       11.66       17.47      4.53 o 
   0   4  -6        6.96       14.45      4.49 o 
   2   4  -6        7.86        8.97      3.43 o 
   4   4  -6        5.07       11.62      3.23 o 
   6   4  -6        6.67        6.19      6.27 o 
   8   4  -6        2.87        4.33      4.30 o 
  10   4  -6       23.00       20.15      5.16 o 
  12   4  -6       12.64       14.21      5.38 o 
 -17   1  -5       19.83       32.22      9.26 o 
 -15   1  -5       37.70       38.75      5.30 o 
 -13   1  -5       93.43       93.09      7.55 o 
 -11   1  -5      764.36      767.78     21.36 o 
  -9   1  -5     1175.15     1121.14     26.47 o 
  -7   1  -5      198.34      183.90      5.10 o 
  -5   1  -5      831.30      773.59     31.92 o 
  -3   1  -5      446.26      444.13     12.04 o 
  -1   1  -5      900.73      970.78     20.01 o 
   1   1  -5      127.22      115.71     11.69 o 
   3   1  -5       95.70       93.82      2.75 o 
   5   1  -5     1964.99     2006.52     60.78 o 
   7   1  -5      189.48      197.07      5.71 o 
   9   1  -5      412.89      429.47      9.85 o 
  11   1  -5       31.81       38.98      2.88 o 
  13   1  -5      278.27      263.05      9.01 o 
  15   1  -5       60.87       56.39      4.17 o 
  17   1  -5       72.48       65.08      4.95 o 
  19   1  -5       30.44       31.05      5.66 o 
 -16   2  -5       23.67       21.80      9.45 o 
 -14   2  -5      122.70      122.06     10.52 o 
 -12   2  -5      152.03      138.03     10.71 o 
 -10   2  -5      442.23      424.12     11.97 o 
  -8   2  -5      415.25      406.88     14.63 o 
  -6   2  -5      260.33      196.40     20.57 o 
  -4   2  -5      156.96      163.27      5.62 o 
  -2   2  -5     1249.88     1304.12     22.81 o 
   0   2  -5      872.22      824.19     20.33 o 
   2   2  -5       95.63      103.32      5.47 o 
   4   2  -5      352.23      319.99     13.36 o 
   6   2  -5      875.71      873.79     26.51 o 
   8   2  -5      591.00      575.49     19.86 o 
  10   2  -5      383.01      369.67     32.29 o 
  12   2  -5      171.48      173.41      9.32 o 
  14   2  -5        5.80       11.50      5.50 o 
  16   2  -5       25.83       25.13      5.52 o 
  18   2  -5       31.53       26.32      7.43 o 
 -13   3  -5      119.59      123.14     16.21 o 
 -11   3  -5       21.95       17.21      4.15 o 
  -9   3  -5       95.74      101.71      5.32 o 
  -7   3  -5       62.28       69.92      5.38 o 
  -5   3  -5      888.47      893.18     27.39 o 
  -3   3  -5       70.38       71.27      5.96 o 
  -1   3  -5       97.45       85.61      5.44 o 
   1   3  -5      252.06      270.43      9.35 o 
   3   3  -5      169.89      166.92      7.26 o 
   5   3  -5       79.78       80.68      5.09 o 
   7   3  -5       26.04       36.28      4.43 o 
   9   3  -5       52.29       54.26      5.82 o 
  11   3  -5       11.00       11.01      5.11 o 
  13   3  -5       94.89      107.77     17.47 o 
  15   3  -5       36.23       41.74     11.77 o 
  -8   4  -5       20.31       18.33      7.72 o 
  -6   4  -5       17.45       22.41      5.25 o 
  -4   4  -5      123.26      173.62     38.80 o 
  -2   4  -5       24.00       24.90      7.14 o 
   0   4  -5       56.34       72.57      7.33 o 
   2   4  -5       16.95       21.11      3.23 o 
   4   4  -5      122.34      102.65      6.88 o 
   6   4  -5       24.44       37.61     15.72 o 
   8   4  -5       32.32       37.30      5.32 o 
  10   4  -5       19.50       24.64      4.83 o 
  12   4  -5        7.55       11.57      6.85 o 
 -18   0  -4       68.58       75.45     10.23 o 
 -16   0  -4      313.16      321.48     23.38 o 
 -14   0  -4      182.60      154.67     12.36 o 
 -12   0  -4     1349.09     1393.89     65.51 o 
 -10   0  -4     1985.07     1937.50     44.39 o 
  -8   0  -4      867.81      939.45     20.59 o 
  -6   0  -4      803.98      818.66     14.58 o 
  -4   0  -4     4477.45     4449.69     46.17 o 
  -2   0  -4    16868.68    15884.33    389.77 o 
   0   0  -4     9573.34     9838.54    104.89 o 
   2   0  -4     8480.03     8167.71    161.12 o 
   4   0  -4      881.06      869.41     12.58 o 
   6   0  -4     9418.94     8034.28    133.14 o 
   8   0  -4      327.16      338.48     14.13 o 
  10   0  -4     1685.34     1678.61     61.77 o 
  12   0  -4      109.87      124.91     10.23 o 
  14   0  -4      663.33      632.68     32.15 o 
  16   0  -4      357.77      336.29     20.87 o 
  18   0  -4      203.33      186.73     16.99 o 
  20   0  -4      190.34      194.62     19.89 o 
 -17   1  -4       96.76       92.44     11.19 o 
 -15   1  -4       88.09       91.45      6.87 o 
 -13   1  -4       46.80       44.22      7.14 o 
 -11   1  -4      670.67      628.84     23.99 o 
  -9   1  -4      137.48      133.81      4.60 o 
  -7   1  -4     2659.91     2663.67     40.06 o 
  -5   1  -4      267.46      258.96      5.76 o 
  -3   1  -4     1101.44     1036.84     24.21 o 
  -1   1  -4     4373.83     4414.64     64.59 o 
   1   1  -4     4770.33     4739.43     73.97 o 
   3   1  -4     2102.05     2060.36     21.62 o 
   5   1  -4     4929.59     5113.97     66.46 o 
   7   1  -4     2061.73     2050.55     43.95 o 
   9   1  -4      431.95      442.68     10.11 o 
  11   1  -4     1567.10     1601.86     35.46 o 
  13   1  -4       39.12       37.78      3.92 o 
  15   1  -4      317.60      318.23     14.04 o 
  17   1  -4       11.10        7.01      2.56 o 
  19   1  -4       66.15       64.59      5.63 o 
 -16   2  -4       25.60       29.33      7.91 o 
 -14   2  -4      129.78      129.22      8.71 o 
 -12   2  -4      137.35      154.59     10.00 o 
 -10   2  -4       12.90       18.83      3.15 o 
  -8   2  -4      100.52      104.77      4.60 o 
  -6   2  -4      571.90      551.61     15.88 o 
  -4   2  -4      342.49      288.48     22.50 o 
  -2   2  -4      649.48      648.45     14.28 o 
   0   2  -4       88.91       89.79      2.76 o 
   2   2  -4      833.87      830.33     17.11 o 
   4   2  -4       67.60       81.01      4.79 o 
   6   2  -4      474.41      467.40     15.18 o 
   8   2  -4       62.09       69.23      4.87 o 
  10   2  -4      353.57      339.64     16.85 o 
  12   2  -4       75.57       69.93      5.35 o 
  14   2  -4       85.57       97.31      8.49 o 
  16   2  -4       75.54       68.60      8.52 o 
  18   2  -4       89.25       92.30      8.86 o 
 -13   3  -4       35.88       27.78      7.52 o 
 -11   3  -4       71.15       69.05      4.80 o 
  -9   3  -4      148.24      129.02      7.87 o 
  -7   3  -4       48.52       43.65      3.77 o 
  -5   3  -4      389.60      383.60     16.77 o 
  -3   3  -4      393.92      391.40     16.52 o 
  -1   3  -4      138.17      126.04      5.13 o 
   1   3  -4       11.61       20.37      2.46 o 
   3   3  -4       59.31       64.68      4.40 o 
   5   3  -4       37.71       44.78      5.55 o 
   7   3  -4       47.14       39.96      4.95 o 
   9   3  -4      135.06      154.16     15.93 o 
  11   3  -4        9.00       18.55      4.09 o 
  13   3  -4       67.15       71.30      7.75 o 
  15   3  -4       31.72       22.18      5.79 o 
 -10   4  -4        6.23        4.05      6.95 o 
  -8   4  -4        4.57       18.13      5.98 o 
  -6   4  -4        3.26        5.95     10.13 o 
  -4   4  -4       63.13       62.62      7.09 o 
  -2   4  -4       12.07        4.43      4.50 o 
   0   4  -4        3.54        9.82      4.15 o 
   2   4  -4        7.53        9.91      5.02 o 
   4   4  -4       13.44       21.94      3.38 o 
   6   4  -4       11.89       18.58      3.14 o 
   8   4  -4       23.09       28.46      5.24 o 
  10   4  -4        1.31       -4.09      4.09 o 
  12   4  -4       12.20       18.15      5.93 o 
 -17   1  -3       38.88       28.17      7.33 o 
 -15   1  -3       52.76       55.98      5.93 o 
 -13   1  -3       84.83       92.90      6.24 o 
 -11   1  -3      424.51      438.49     10.17 o 
  -9   1  -3      184.42      181.05      5.62 o 
  -7   1  -3      129.79      138.68      3.97 o 
  -5   1  -3       65.72       66.67      2.71 o 
  -3   1  -3      287.14      289.01      8.30 o 
  -1   1  -3     2871.66     2781.56     35.13 o 
   1   1  -3     1432.01     1431.88     23.49 o 
   3   1  -3      916.26      996.51     19.00 o 
   5   1  -3      294.63      337.19      6.35 o 
   7   1  -3      445.75      514.29     18.65 o 
   9   1  -3      618.69      611.49     16.77 o 
  11   1  -3        1.98        2.66      2.44 o 
  13   1  -3      467.77      415.43     16.13 o 
  15   1  -3      125.87      107.70      8.11 o 
  17   1  -3        2.26        2.19      8.30 o 
  19   1  -3        9.57       12.67      4.57 o 
 -16   2  -3       47.00       36.08      8.68 o 
 -14   2  -3       26.92       33.18      3.88 o 
 -12   2  -3       19.18       20.58      3.19 o 
 -10   2  -3       32.93       42.42      2.95 o 
  -8   2  -3       72.29       74.03      3.68 o 
  -6   2  -3      705.61      671.33     16.15 o 
  -4   2  -3      709.89      701.47     16.41 o 
  -2   2  -3     3298.72     3169.05     70.99 o 
   0   2  -3     1004.55     1026.52     25.24 o 
   2   2  -3       58.40       61.88      2.93 o 
   4   2  -3      662.31      674.45     15.02 o 
   6   2  -3      193.87      198.17      8.40 o 
   8   2  -3      333.54      322.36     14.21 o 
  10   2  -3       87.45       82.60      3.70 o 
  12   2  -3      267.45      245.36      8.10 o 
  14   2  -3      106.87      101.19      6.06 o 
  16   2  -3      123.25      115.71     12.16 o 
  18   2  -3       71.40       60.40     12.54 o 
 -13   3  -3       46.12       41.57      6.81 o 
 -11   3  -3       76.53       66.63      4.74 o 
  -9   3  -3      149.10      158.38      6.73 o 
  -7   3  -3      108.61       90.05      6.21 o 
  -5   3  -3       38.74       43.01      5.46 o 
  -3   3  -3        6.52       10.70      4.53 o 
  -1   3  -3      212.22      230.08      7.53 o 
   1   3  -3       19.57       30.59      6.27 o 
   3   3  -3      336.89      318.73     10.41 o 
   5   3  -3      267.95      263.33      9.72 o 
   7   3  -3       75.97       81.87      6.34 o 
   9   3  -3      223.00      219.38     11.43 o 
  11   3  -3       52.14       56.63      5.88 o 
  13   3  -3       73.46       71.61      7.75 o 
  15   3  -3       22.92       34.22      9.45 o 
 -10   4  -3       33.35       29.13      9.84 o 
  -8   4  -3       30.17       34.15      7.91 o 
  -6   4  -3       41.77       44.19      6.79 o 
  -4   4  -3      131.55      134.37     10.80 o 
  -2   4  -3       40.72       34.76      5.40 o 
   0   4  -3        3.05        3.21      4.57 o 
   2   4  -3       13.98       22.40      4.58 o 
   4   4  -3       22.76       25.74      4.80 o 
   6   4  -3        8.09        6.80      3.02 o 
   8   4  -3       43.83       46.22      6.54 o 
  10   4  -3        8.98        7.34      4.40 o 
  12   4  -3       13.25       15.81      7.14 o 
 -18   0  -2      193.41      224.74     19.31 o 
 -16   0  -2       87.80       96.69     10.42 o 
 -14   0  -2      166.68      174.49     14.29 o 
 -12   0  -2      278.86      253.90      9.51 o 
 -10   0  -2      165.31      185.89     13.62 o 
  -8   0  -2     7911.85     8407.15    172.16 o 
  -6   0  -2      775.35      875.51     23.74 o 
  -4   0  -2     7759.97     7596.77    111.61 o 
  -2   0  -2    11525.85    11738.24    235.70 o 
   4   0  -2     5234.70     5190.72    111.68 o 
   6   0  -2    10106.21    11201.84    294.05 o 
   8   0  -2     5709.28     6197.29    196.72 o 
  10   0  -2     3120.23     3176.43    115.60 o 
  12   0  -2      136.53      136.90     11.39 o 
  14   0  -2     1546.86     1553.05     71.81 o 
  16   0  -2      205.43      191.57     16.03 o 
  18   0  -2      233.52      250.87     19.51 o 
  20   0  -2       41.88       56.73     11.38 o 
 -17   1  -2       73.15       59.44      9.46 o 
 -15   1  -2       83.48       83.85     10.42 o 
 -13   1  -2      522.46      521.67     33.99 o 
 -11   1  -2      798.86      801.15     16.65 o 
  -9   1  -2     1433.79     1469.66     32.04 o 
  -7   1  -2      587.05      561.17     12.07 o 
  -5   1  -2     2079.01     2081.95     35.45 o 
  -3   1  -2     6584.49     6452.52    205.87 o 
  -1   1  -2    12400.49    10529.13    148.25 o 
   1   1  -2     9892.08     9992.30    127.59 o 
   3   1  -2     1257.09     1236.92     18.66 o 
   5   1  -2      979.60      950.79     15.90 o 
   7   1  -2      250.18      238.56      6.36 o 
   9   1  -2     1578.13     1560.26     38.57 o 
  11   1  -2      263.65      264.82     10.20 o 
  13   1  -2      643.17      598.91     21.67 o 
  15   1  -2      301.23      332.31     15.46 o 
  17   1  -2      117.53      109.03      8.65 o 
  19   1  -2      231.89      254.93     14.84 o 
 -16   2  -2       91.32      113.09     14.28 o 
 -14   2  -2       43.76       47.46      5.60 o 
 -12   2  -2      195.57      218.78      7.52 o 
 -10   2  -2      283.74      279.31      8.45 o 
  -8   2  -2      576.77      573.85     13.44 o 
  -6   2  -2      115.26      120.90      4.87 o 
  -4   2  -2     2461.69     2425.72     93.86 o 
  -2   2  -2      602.54      530.82     19.70 o 
   0   2  -2      578.52      508.40     26.91 o 
   2   2  -2      147.78      139.45      4.26 o 
   4   2  -2     2284.57     2271.28     43.78 o 
   6   2  -2      897.43      917.83     37.60 o 
   8   2  -2      348.55      358.14     13.72 o 
  10   2  -2      315.17      307.65      8.71 o 
  12   2  -2       13.36       11.37      2.42 o 
  14   2  -2      216.01      214.62      8.82 o 
  16   2  -2       58.41       61.91      7.53 o 
  18   2  -2      126.07      133.57     14.86 o 
 -13   3  -2       50.12       54.22      9.84 o 
 -11   3  -2       40.24       31.64      3.63 o 
  -9   3  -2       41.14       39.76      4.15 o 
  -7   3  -2       27.59       26.05      4.45 o 
  -5   3  -2       75.23       62.37     22.19 o 
  -3   3  -2       25.76       22.95      4.43 o 
  -1   3  -2       75.50       60.57      4.42 o 
   1   3  -2       94.55       94.17      5.33 o 
   3   3  -2       60.49       66.26      5.84 o 
   5   3  -2      148.29      146.81      6.45 o 
   7   3  -2        9.69       15.85      2.54 o 
   9   3  -2       40.60       51.45     11.00 o 
  11   3  -2        6.66        7.50      6.37 o 
  13   3  -2       72.31       68.69     10.52 o 
  15   3  -2       20.57       26.03      5.55 o 
 -10   4  -2        7.17        6.28      7.43 o 
  -8   4  -2       44.33       47.47      9.07 o 
  -6   4  -2       34.66       31.17      5.19 o 
  -4   4  -2        3.61        2.70      5.02 o 
  -2   4  -2        9.00        7.97      4.07 o 
   0   4  -2       40.47       58.47      6.82 o 
   2   4  -2       37.74       54.03      6.62 o 
   4   4  -2       16.45       15.20      2.97 o 
   6   4  -2        2.78       13.68      6.64 o 
   8   4  -2       11.09       11.97      4.22 o 
  10   4  -2        3.93        6.65      7.14 o 
  12   4  -2       14.11       21.78      5.08 o 
 -17   1  -1       12.75       21.61      6.95 o 
 -15   1  -1       46.12       47.43      5.31 o 
 -13   1  -1        4.75       15.44      3.79 o 
 -11   1  -1        1.12        7.10      1.69 o 
  -9   1  -1      103.82      107.20      3.55 o 
  -7   1  -1     1283.39     1347.48     20.94 o 
  -5   1  -1       32.34       37.33      1.70 o 
  -3   1  -1     1272.25     1374.65     19.93 o 
  -1   1  -1    28534.46    29637.84    367.68 o 
   1   1  -1     6485.75     6697.20     61.49 o 
   3   1  -1       47.12       49.00      3.11 o 
   5   1  -1      157.55      175.68      4.21 o 
   7   1  -1     3944.12     4142.95    184.25 o 
   9   1  -1      642.33      782.86     38.87 o 
  11   1  -1       63.25       80.42     10.23 o 
  13   1  -1       49.04       53.49      4.77 o 
  15   1  -1       33.50       25.97      4.91 o 
  17   1  -1      189.43      176.92     12.45 o 
  19   1  -1       26.63       25.50      6.39 o 
 -16   2  -1       54.20       53.45     11.38 o 
 -14   2  -1       54.66       53.29      5.27 o 
 -12   2  -1       78.45       76.46      4.20 o 
 -10   2  -1     1328.67     1316.72     28.40 o 
  -8   2  -1      526.13      484.87     11.31 o 
  -6   2  -1      667.44      658.80     19.79 o 
  -4   2  -1      453.58      466.71     13.21 o 
  -2   2  -1     1265.93     1227.87     19.69 o 
   0   2  -1      458.74      464.38      8.88 o 
   2   2  -1     3717.01     3582.27    135.59 o 
   4   2  -1      103.07      101.19      2.70 o 
   6   2  -1      596.16      617.35     14.55 o 
   8   2  -1       51.42       48.97      3.04 o 
  10   2  -1        0.46        4.19      1.84 o 
  12   2  -1      146.83      133.05      8.88 o 
  14   2  -1       27.96       17.88      3.71 o 
  16   2  -1      116.00      102.11     11.97 o 
  18   2  -1       27.50       46.88     11.00 o 
 -13   3  -1        7.70        5.37      3.60 o 
 -11   3  -1      116.82      112.28      8.48 o 
  -9   3  -1       36.05       32.42      4.05 o 
  -7   3  -1      169.91      167.92      9.27 o 
  -5   3  -1      523.33      512.91     19.14 o 
  -3   3  -1     1320.69     1055.95     32.68 o 
  -1   3  -1      173.28      170.78     10.14 o 
   1   3  -1        9.09       13.74      3.67 o 
   3   3  -1      495.55      490.51     13.35 o 
   5   3  -1      288.07      282.12     10.15 o 
   7   3  -1      191.11      191.79      8.15 o 
   9   3  -1       15.57       20.49      4.73 o 
  11   3  -1       95.63      108.44      8.97 o 
  13   3  -1       59.85       53.76      7.03 o 
  15   3  -1       11.61       12.86     11.00 o 
 -10   4  -1        3.83        3.81      3.20 o 
  -8   4  -1       13.44       13.89      4.63 o 
  -6   4  -1      136.64      131.76      9.92 o 
  -4   4  -1        3.81        5.64      4.02 o 
  -2   4  -1       36.40       39.93      9.17 o 
   0   4  -1        8.71        9.40      5.98 o 
   2   4  -1      146.07      156.54      9.80 o 
   4   4  -1       33.19       42.68      6.13 o 
   6   4  -1      116.69      113.80      6.81 o 
   8   4  -1       36.42       42.76      5.09 o 
  10   4  -1        2.90        0.77      3.38 o 
 -18   0   0      381.80      323.30     21.06 o 
 -16   0   0       65.57       62.95     13.99 o 
 -14   0   0      594.62      611.05     29.42 o 
 -12   0   0      789.19      778.99     47.89 o 
 -10   0   0      106.25       95.80      4.36 o 
  -8   0   0     5624.20     5836.77    122.05 o 
  -6   0   0     1277.36     1254.15    101.99 o 
  -4   0   0     7284.12     7354.61    149.33 o 
   4   0   0     7191.57     7465.16    161.50 o 
   6   0   0     1234.04     1218.74     34.47 o 
   8   0   0     5712.34     6382.30    209.28 o 
  10   0   0      110.96       94.22      6.76 o 
  12   0   0      790.77      732.90     34.32 o 
  14   0   0      596.58      595.76     32.13 o 
  16   0   0       61.16       67.15      8.10 o 
  18   0   0      386.01      362.54     26.67 o 
 -19   1   0       56.55       89.73     12.16 o 
 -17   1   0      236.66      252.22     18.54 o 
 -15   1   0      141.84      154.34      5.95 o 
 -13   1   0      365.94      352.84     12.19 o 
 -11   1   0      182.53      168.10      5.11 o 
  -9   1   0     2787.40     2716.01    105.51 o 
  -7   1   0     1057.02     1056.62     37.32 o 
  -5   1   0     6987.57     7148.40     93.52 o 
  -3   1   0    10046.11    10931.25    147.34 o 
  -1   1   0     3641.96     3642.23     35.62 o 
   1   1   0     3550.76     3571.89     72.08 o 
   3   1   0    10180.57    11096.92    212.47 o 
   5   1   0     6959.05     7279.99    205.64 o 
   7   1   0     1062.43     1151.86     32.92 o 
   9   1   0     2714.93     2641.27     65.30 o 
  11   1   0      179.66      168.24     11.01 o 
  13   1   0      366.73      357.25     16.82 o 
  15   1   0      139.43      149.68      8.79 o 
  17   1   0      240.49      220.89     15.64 o 
  19   1   0       57.30       68.84      9.15 o 
 -16   2   0       39.64       28.64      5.46 o 
 -14   2   0      110.63      108.93      7.72 o 
 -12   2   0      325.80      311.28     12.40 o 
 -10   2   0      225.69      223.14      6.67 o 
  -8   2   0      103.74      107.45      4.13 o 
  -6   2   0        5.69        7.14      2.51 o 
  -4   2   0     3272.16     3425.57    106.64 o 
  -2   2   0     2572.04     2366.06     34.06 o 
   0   2   0      203.19      150.76      5.06 o 
   2   2   0     2541.21     2486.41     61.48 o 
   4   2   0     3244.52     3267.67     46.42 o 
   6   2   0        3.90        5.37      1.83 o 
   8   2   0      108.75      107.15      4.47 o 
  10   2   0      219.56      220.87      9.07 o 
  12   2   0      327.77      358.06     16.14 o 
  14   2   0      110.62      100.62      7.41 o 
  16   2   0       38.75       32.42      8.49 o 
 -15   3   0       21.63       37.24     10.80 o 
 -13   3   0       78.72       80.46      7.72 o 
 -11   3   0        2.60        0.11      4.17 o 
  -9   3   0      187.67      196.15      8.26 o 
  -7   3   0      194.95      193.45      9.41 o 
  -5   3   0      234.33      223.93     12.27 o 
  -3   3   0       75.29       73.67      8.97 o 
  -1   3   0      126.60      116.31      6.40 o 
   1   3   0      126.42      128.27      4.71 o 
   3   3   0       75.55       85.85      7.53 o 
   5   3   0      234.88      227.38      8.41 o 
   7   3   0      197.34      208.37     11.10 o 
   9   3   0      191.82      208.20     14.00 o 
  11   3   0        3.26       15.37      6.95 o 
  13   3   0       78.52       61.66      7.41 o 
  15   3   0       22.90       21.67      6.45 o 
 -10   4   0        4.85        7.77      7.91 o 
  -8   4   0       31.35       23.15      5.02 o 
  -6   4   0       72.11       63.30      6.21 o 
  -4   4   0       35.57       32.70      6.17 o 
  -2   4   0       37.71       34.92      6.18 o 
   0   4   0        4.63       10.82      5.79 o 
   2   4   0       38.75       47.67      6.85 o 
   4   4   0       35.87       29.71      7.62 o 
   6   4   0       70.47       64.86      5.82 o 
   8   4   0       31.08       23.77      4.26 o 
  10   4   0        4.69        7.74      3.98 o 
 -19   1   1       26.89       27.01      7.14 o 
 -17   1   1      191.50      189.26      9.47 o 
 -15   1   1       31.65       31.32      6.15 o 
 -13   1   1       46.80       58.61      3.24 o 
 -11   1   1       61.21       64.55      3.04 o 
  -9   1   1      636.94      698.13     12.95 o 
  -7   1   1     3958.66     4043.23     57.80 o 
  -5   1   1      155.16      164.66      3.35 o 
  -3   1   1       41.36       42.77      3.67 o 
  -1   1   1     6535.42     6824.47    159.47 o 
   1   1   1    28682.33    29109.49    419.09 o 
   3   1   1     1233.39     1322.37     36.27 o 
   5   1   1       32.83       44.20      5.40 o 
   7   1   1     1262.18     1323.69     60.38 o 
   9   1   1      105.28      110.59      6.47 o 
  11   1   1        1.78        0.58      3.86 o 
  13   1   1        4.72       10.80      5.21 o 
  15   1   1       47.15       48.13      5.19 o 
  17   1   1       12.38       12.43      4.70 o 
 -16   2   1      116.83      108.77      7.27 o 
 -14   2   1       28.41       26.17      4.84 o 
 -12   2   1      139.92      133.40      7.36 o 
 -10   2   1        0.54       -0.11      1.39 o 
  -8   2   1       57.32       51.30      3.36 o 
  -6   2   1      618.36      640.35     16.59 o 
  -4   2   1      113.34       95.59      5.21 o 
  -2   2   1     3722.70     3652.51     46.83 o 
   0   2   1      469.48      493.03     37.38 o 
   2   2   1     1227.54     1213.04     36.57 o 
   4   2   1      450.80      448.31     19.39 o 
   6   2   1      672.11      677.62     20.11 o 
   8   2   1      528.76      499.09     14.97 o 
  10   2   1     1321.41     1304.66     68.44 o 
  12   2   1       81.79       75.89      5.56 o 
  14   2   1       52.44       61.55      6.07 o 
  16   2   1       57.37       69.27     11.58 o 
 -15   3   1       11.13       23.57      5.57 o 
 -13   3   1       59.33       62.14      6.85 o 
 -11   3   1       97.57      104.00      8.67 o 
  -9   3   1       14.45       22.85      3.98 o 
  -7   3   1      183.95      183.39     16.22 o 
  -5   3   1      285.19      275.93     11.34 o 
  -3   3   1      514.28      452.88     43.45 o 
  -1   3   1        7.48       12.44      6.46 o 
   1   3   1      178.74      181.71      7.02 o 
   3   3   1     1325.02     1177.16     42.63 o 
   5   3   1      529.85      533.79     20.15 o 
   7   3   1      159.43      172.79     10.78 o 
   9   3   1       33.80       29.62     10.71 o 
  11   3   1      117.11      111.41      8.21 o 
  13   3   1        8.04        3.28      3.27 o 
  15   3   1       60.38       50.85      7.18 o 
 -10   4   1        2.93        1.39      3.42 o 
  -8   4   1       36.17       23.22      4.60 o 
  -6   4   1      119.08      100.43      7.37 o 
  -4   4   1       34.03       28.26      7.33 o 
  -2   4   1      147.11      162.53     10.23 o 
   0   4   1        8.80        5.15      3.61 o 
   2   4   1       37.76       40.36      5.04 o 
   4   4   1        3.32        4.41      5.79 o 
   6   4   1      140.84      130.76      9.35 o 
   8   4   1       14.44       18.76      3.35 o 
  10   4   1        3.90        5.21      3.68 o 
 -18   0   2      242.90      225.45     11.45 o 
 -16   0   2      210.03      170.06      8.26 o 
 -14   0   2     1519.50     1359.92     39.22 o 
 -12   0   2      140.87      140.92      6.73 o 
 -10   0   2     3086.02     3178.11     73.83 o 
  -8   0   2     5823.05     6441.03    128.50 o 
  -6   0   2    10315.96    10551.42    181.06 o 
  -4   0   2     5235.68     5184.15     70.67 o 
   2   0   2    11727.86    11810.67    230.15 o 
   4   0   2     7911.40     7734.92    188.59 o 
   6   0   2      759.10      810.98     27.23 o 
   8   0   2     7888.01     7914.03    280.72 o 
  10   0   2      159.42      165.32     10.82 o 
  12   0   2      259.03      267.41     18.16 o 
  14   0   2      166.15      173.00     13.13 o 
  16   0   2       89.05       82.60     10.42 o 
  18   0   2      192.83      209.10     22.01 o 
 -19   1   2      234.95      251.04     21.24 o 
 -17   1   2      116.33      110.94      6.54 o 
 -15   1   2      300.58      324.73      9.61 o 
 -13   1   2      638.87      619.80     14.55 o 
 -11   1   2      255.23      246.21      6.09 o 
  -9   1   2     1561.96     1538.27     25.44 o 
  -7   1   2      252.69      228.89      4.35 o 
  -5   1   2     1028.99      981.05     13.51 o 
  -3   1   2     1251.39     1209.20      9.84 o 
  -1   1   2    10065.52    10141.41    143.73 o 
   1   1   2    12426.33    10008.12    664.20 o 
   3   1   2     6502.33     7028.80    364.08 o 
   5   1   2     2064.98     2177.15     98.36 o 
   7   1   2      589.77      594.77     20.26 o 
   9   1   2     1478.52     1483.69     75.85 o 
  11   1   2      817.29      796.21     26.93 o 
  13   1   2      529.28      523.48     20.37 o 
  15   1   2       82.63       81.12      7.55 o 
  17   1   2       72.34       72.53      9.84 o 
 -16   2   2       58.08       55.88      8.39 o 
 -14   2   2      223.19      273.21     14.15 o 
 -12   2   2       13.03       18.27      5.40 o 
 -10   2   2      318.67      306.94      8.53 o 
  -8   2   2      345.02      351.35      8.98 o 
  -6   2   2      865.44      905.19     18.91 o 
  -4   2   2     2300.90     2191.49     46.01 o 
  -2   2   2      150.64      144.85      5.00 o 
   0   2   2      574.19      500.99     30.30 o 
   2   2   2      587.94      590.12     14.81 o 
   4   2   2     2522.04     2579.08     84.04 o 
   6   2   2      119.09      127.98      6.15 o 
   8   2   2      573.50      579.22     17.35 o 
  10   2   2      280.27      274.55     11.23 o 
  12   2   2      198.90      213.11     10.61 o 
  14   2   2       43.71       53.61      6.07 o 
  16   2   2       93.60       91.29     14.28 o 
 -15   3   2       20.56       14.34      6.03 o 
 -13   3   2       74.29       76.84      7.13 o 
 -11   3   2        6.00        6.57      3.68 o 
  -9   3   2       40.41       56.94      8.39 o 
  -7   3   2        9.72       11.95      3.05 o 
  -5   3   2      151.27      136.24      6.77 o 
  -3   3   2       62.32       61.67      6.75 o 
  -1   3   2       98.08       92.56     11.29 o 
   1   3   2       79.60       68.84      3.11 o 
   3   3   2       24.99       27.92      4.47 o 
   5   3   2       75.01       70.74      5.24 o 
   7   3   2       30.04       33.64      7.88 o 
   9   3   2       39.00       41.98      4.97 o 
  11   3   2       37.20       27.21      4.86 o 
  13   3   2       49.55       51.41      6.51 o 
 -12   4   2       14.04       10.32      8.59 o 
 -10   4   2        4.15       11.86      7.91 o 
  -8   4   2       10.56       16.86      5.50 o 
  -6   4   2        2.53        4.82      5.02 o 
  -4   4   2       15.87       14.46      3.68 o 
  -2   4   2       37.54       46.81      5.60 o 
   0   4   2       40.43       38.64      5.42 o 
   2   4   2        9.13       17.46      4.01 o 
   4   4   2        3.57       -0.86      3.47 o 
   6   4   2       33.98       22.18      5.86 o 
   8   4   2       44.81       47.16      5.93 o 
  10   4   2        7.31       17.75      6.17 o 
 -19   1   3        9.55       12.15      5.02 o 
 -17   1   3        3.15        1.42      5.02 o 
 -15   1   3      125.21      119.11      5.94 o 
 -13   1   3      467.60      435.76     10.58 o 
 -11   1   3        1.40        4.76      1.93 o 
  -9   1   3      621.14      595.06     11.24 o 
  -7   1   3      440.24      489.81      7.95 o 
  -5   1   3      307.02      329.16      4.39 o 
  -3   1   3      899.03      959.73     16.71 o 
  -1   1   3     1439.24     1440.32     17.33 o 
   1   1   3     2819.69     2531.65     56.63 o 
   3   1   3      285.71      288.20      5.28 o 
   5   1   3       67.79       67.66      2.27 o 
   7   1   3      135.30      143.22      6.86 o 
   9   1   3      180.84      183.61     10.91 o 
  11   1   3      424.92      434.89     17.35 o 
  13   1   3       82.94       86.90      6.38 o 
  15   1   3       51.76       43.99      9.65 o 
  17   1   3       38.88       40.54      5.57 o 
 -18   2   3       73.00       79.51     15.44 o 
 -16   2   3      124.55      135.35     12.45 o 
 -14   2   3      108.31      121.04      9.50 o 
 -12   2   3      263.76      270.93     12.98 o 
 -10   2   3       86.25       89.55     11.39 o 
  -8   2   3      333.50      306.53     11.97 o 
  -6   2   3      192.82      192.57      5.31 o 
  -4   2   3      634.99      610.85     14.57 o 
  -2   2   3       62.17       63.09      3.06 o 
   0   2   3      987.35      999.78     24.54 o 
   2   2   3     3370.55     2776.27    375.24 o 
   4   2   3      715.39      723.41     25.97 o 
   6   2   3      698.78      673.13     25.72 o 
   8   2   3       73.57       76.82      5.98 o 
  10   2   3       35.45       31.94      4.15 o 
  12   2   3       17.79       18.09      4.31 o 
  14   2   3       27.43       35.32      6.46 o 
  16   2   3       46.50       49.78     10.81 o 
 -15   3   3       23.18       26.76      8.59 o 
 -13   3   3       76.20       98.15     19.39 o 
 -11   3   3       50.70       66.22      6.68 o 
  -9   3   3      221.88      203.50     11.18 o 
  -7   3   3       80.18       82.30      5.48 o 
  -5   3   3      264.81      228.66     27.24 o 
  -3   3   3      348.12      335.61     11.81 o 
  -1   3   3       18.43       19.04      4.63 o 
   1   3   3      202.53      209.09      7.81 o 
   3   3   3        6.25       17.29      4.40 o 
   5   3   3       41.80       47.31      4.09 o 
   7   3   3      112.87      107.78      4.28 o 
   9   3   3      150.83      166.03     13.13 o 
  11   3   3       77.10       69.28      8.49 o 
  13   3   3       44.76       51.52      9.84 o 
 -12   4   3       13.95       11.63      5.40 o 
 -10   4   3        8.28       18.71      4.91 o 
  -8   4   3       42.55       65.38     10.32 o 
  -6   4   3        7.89        5.59      3.86 o 
  -4   4   3       21.83       23.68      6.66 o 
  -2   4   3       15.35       15.60      4.31 o 
   0   4   3        3.47       10.68      4.15 o 
   2   4   3       39.16       39.79      5.32 o 
   4   4   3      128.48      114.14     13.03 o 
   6   4   3       42.27       44.68     14.86 o 
   8   4   3       28.70       29.14      7.24 o 
  10   4   3       32.22       25.28      7.72 o 
 -18   0   4      208.06      176.30     15.83 o 
 -16   0   4      346.26      322.03     13.65 o 
 -14   0   4      665.33      642.87     21.49 o 
 -12   0   4      112.10      134.10      6.37 o 
 -10   0   4     1672.75     1747.44     42.02 o 
  -8   0   4      339.22      368.87      8.76 o 
  -6   0   4     9244.95     9174.26    252.69 o 
  -4   0   4      895.09      853.85     24.87 o 
  -2   0   4     8442.88     8235.45    174.09 o 
   0   0   4     9701.49     9616.12    148.49 o 
   2   0   4    16774.92    16142.06    385.78 o 
   4   0   4     4365.40     4432.12    125.44 o 
   6   0   4      777.74      796.24     28.37 o 
   8   0   4      836.05      843.87     35.92 o 
  10   0   4     1970.68     2016.08     85.79 o 
  12   0   4     1392.34     1379.65     65.73 o 
  14   0   4      184.17      182.67     17.76 o 
  16   0   4      307.75      315.29     23.96 o 
  18   0   4       71.38       77.38     11.77 o 
 -19   1   4       67.91       59.01      6.48 o 
 -17   1   4       11.30        2.64      3.89 o 
 -15   1   4      331.92      337.04     15.49 o 
 -13   1   4       37.90       30.69      3.19 o 
 -11   1   4     1556.97     1593.92     30.32 o 
  -9   1   4      437.79      452.13      8.23 o 
  -7   1   4     2001.45     1969.67     21.41 o 
  -5   1   4     4970.70     5012.55    105.46 o 
  -3   1   4     2080.45     2052.88     39.66 o 
  -1   1   4     4703.87     4615.87     66.91 o 
   1   1   4     4393.38     4337.86     97.48 o 
   3   1   4     1179.65     1150.93     17.59 o 
   5   1   4      272.57      267.16      5.97 o 
   7   1   4     2639.42     2580.25    103.66 o 
   9   1   4      132.63      137.79      7.78 o 
  11   1   4      635.59      652.84     51.70 o 
  13   1   4       46.77       42.28      5.80 o 
  15   1   4       84.59       81.86      7.28 o 
  17   1   4       99.12      125.65     12.35 o 
 -18   2   4       90.73      101.04     11.31 o 
 -16   2   4       75.21      113.50     25.38 o 
 -14   2   4       86.49       91.32      7.79 o 
 -12   2   4       72.45       77.26      7.31 o 
 -10   2   4      357.36      362.41     15.08 o 
  -8   2   4       65.26       58.41      5.57 o 
  -6   2   4      490.49      482.12     10.25 o 
  -4   2   4       72.58       75.74      2.95 o 
  -2   2   4      832.84      824.53     18.94 o 
   0   2   4       93.80       99.73      6.66 o 
   2   2   4      626.48      579.61     21.72 o 
   4   2   4      329.98      292.10      7.45 o 
   6   2   4      565.74      560.07     22.09 o 
   8   2   4      112.18      112.57      5.99 o 
  10   2   4       15.71       13.72      3.62 o 
  12   2   4      132.28      132.42      8.02 o 
  14   2   4      128.95      131.16      9.50 o 
  16   2   4       24.90       35.31      8.87 o 
 -15   3   4       31.09       34.24      6.53 o 
 -13   3   4       69.25       77.10     10.03 o 
 -11   3   4        9.12       23.94     13.12 o 
  -9   3   4      136.05      140.47     11.97 o 
  -7   3   4       47.97       44.18      5.14 o 
  -5   3   4       35.06       35.38      3.86 o 
  -3   3   4       58.32       55.51      4.31 o 
  -1   3   4        9.67       14.60      3.00 o 
   1   3   4      133.59      126.89     10.09 o 
   3   3   4      387.62      376.85     12.20 o 
   5   3   4      390.25      375.01     10.07 o 
   7   3   4       48.87       52.92      3.52 o 
   9   3   4      147.81      134.95     12.55 o 
  11   3   4       71.77       91.66     11.77 o 
  13   3   4       36.44       27.78      8.88 o 
 -12   4   4       12.35       24.24      6.62 o 
 -10   4   4        1.18        6.32      3.46 o 
  -8   4   4       22.76       20.39      5.84 o 
  -6   4   4       12.06       18.52      5.79 o 
  -4   4   4       13.78       19.96      4.02 o 
  -2   4   4        7.52        5.98      3.46 o 
   0   4   4        3.72        9.41      5.79 o 
   2   4   4       12.08        8.32      5.59 o 
   4   4   4       64.24       58.21      7.35 o 
   6   4   4        3.15        9.64      7.23 o 
   8   4   4        4.24        2.60      4.21 o 
  10   4   4        6.07        3.28      5.79 o 
 -19   1   5       30.41       40.40      6.54 o 
 -17   1   5       74.89       73.10      8.11 o 
 -15   1   5       60.87       72.61      6.85 o 
 -13   1   5      270.98      293.10     12.90 o 
 -11   1   5       31.41       28.98      1.78 o 
  -9   1   5      407.43      420.05     15.23 o 
  -7   1   5      195.68      189.98      7.56 o 
  -5   1   5     1977.58     1916.70     43.49 o 
  -3   1   5       87.24       82.33      3.57 o 
  -1   1   5      131.45      129.87      2.67 o 
   1   1   5      922.12      960.53     17.07 o 
   3   1   5      445.29      446.00      8.24 o 
   5   1   5      831.90      798.37     14.69 o 
   7   1   5      198.50      194.79      8.53 o 
   9   1   5     1177.17     1107.94     34.42 o 
  11   1   5      765.26      815.80     78.76 o 
  13   1   5       95.57       99.14      9.03 o 
  15   1   5       36.73       39.21      5.44 o 
  17   1   5       19.91       25.36      7.02 o 
 -18   2   5       31.05       36.78      7.32 o 
 -16   2   5       24.73       54.59     19.39 o 
 -14   2   5        4.26       19.52      9.36 o 
 -12   2   5      170.93      176.57     10.72 o 
 -10   2   5      379.85      380.15     17.11 o 
  -8   2   5      586.36      591.06     25.66 o 
  -6   2   5      865.36      786.40     32.17 o 
  -4   2   5      372.87      354.62     12.48 o 
  -2   2   5       96.13      108.17      4.17 o 
   0   2   5      890.13      904.31     81.14 o 
   2   2   5     1231.58     1219.00     42.46 o 
   4   2   5      144.72      152.57      4.93 o 
   6   2   5      254.26      242.43      7.51 o 
   8   2   5      414.12      403.46     14.23 o 
  10   2   5      439.51      440.63     16.46 o 
  12   2   5      151.04      150.31      9.28 o 
  14   2   5      118.65      121.97     10.25 o 
  16   2   5       24.13       29.52      8.49 o 
 -15   3   5       36.21       35.77     11.19 o 
 -13   3   5       93.83      104.63      9.68 o 
 -11   3   5       11.42       11.02      8.30 o 
  -9   3   5       49.90       44.56      8.59 o 
  -7   3   5       24.81       35.14      4.89 o 
  -5   3   5       78.09       77.20     14.09 o 
  -3   3   5      166.75      165.01     10.14 o 
  -1   3   5      254.41      236.54     17.87 o 
   1   3   5       98.56       90.44      3.62 o 
   3   3   5       67.06       60.20      3.10 o 
   5   3   5      887.24      882.85     23.37 o 
   7   3   5       64.63       76.21      4.60 o 
   9   3   5       88.43       87.68      6.08 o 
  11   3   5       20.99       18.71      7.14 o 
  13   3   5      120.14      113.88     16.41 o 
 -12   4   5        8.34       11.53      5.28 o 
 -10   4   5       19.40       20.86      5.22 o 
  -8   4   5       33.19       26.96      6.70 o 
  -6   4   5       24.17       27.01      7.91 o 
  -4   4   5      122.49       97.87     10.42 o 
  -2   4   5       17.60       21.24      3.89 o 
   0   4   5       54.90       67.12     14.67 o 
   2   4   5       23.76       22.86      4.94 o 
   4   4   5      125.32      133.55      9.34 o 
   6   4   5       18.74       22.22      5.40 o 
   8   4   5       20.72       29.45      5.42 o 
 -20   0   6      222.55      205.07     20.28 o 
 -18   0   6       13.18       24.31      6.56 o 
 -16   0   6      546.90      512.67     28.83 o 
 -14   0   6       58.49       59.63      8.30 o 
 -12   0   6     3920.50     4007.76    165.63 o 
 -10   0   6      594.39      623.08     29.46 o 
  -8   0   6     3424.10     3463.42    121.36 o 
  -6   0   6      909.75      966.42     34.88 o 
  -4   0   6       40.47       38.22      4.05 o 
  -2   0   6     8975.27     8772.82    216.49 o 
   0   0   6      120.84      134.88      3.48 o 
   2   0   6    11555.70    11662.72    319.89 o 
   4   0   6      696.48      771.16     26.81 o 
   6   0   6     2946.46     2750.88     97.00 o 
   8   0   6     1980.79     2082.75     85.86 o 
  10   0   6     2255.67     2246.29    104.23 o 
  12   0   6     1143.60     1271.95     66.58 o 
  14   0   6      100.01       84.34     10.42 o 
  16   0   6      203.56      249.86     23.75 o 
 -19   1   6      132.14      125.67     10.60 o 
 -17   1   6      202.39      223.52     13.01 o 
 -15   1   6      990.03      998.51     39.79 o 
 -13   1   6      223.96      238.99     13.32 o 
 -11   1   6     1007.85      967.08     32.37 o 
  -9   1   6      182.05      192.31      8.39 o 
  -7   1   6     3611.76     3677.57     92.52 o 
  -5   1   6      143.90      151.39      9.95 o 
  -3   1   6     3836.15     3640.03     73.84 o 
  -1   1   6     1728.55     1762.59     25.26 o 
   1   1   6     1346.24     1293.39     38.26 o 
   3   1   6     6172.37     6463.53    101.64 o 
   5   1   6      605.03      618.07     12.29 o 
   7   1   6     1486.25     1514.38     42.18 o 
   9   1   6      511.99      492.25     18.92 o 
  11   1   6      867.11      914.23     39.06 o 
  13   1   6       64.21       59.45      8.59 o 
  15   1   6      406.08      398.79     22.51 o 
 -18   2   6        6.02        3.60      5.88 o 
 -16   2   6      143.24      144.96     12.00 o 
 -14   2   6       57.56       63.17      7.69 o 
 -12   2   6      239.47      252.56     13.78 o 
 -10   2   6      307.64      313.32     16.47 o 
  -8   2   6      674.28      651.42     23.28 o 
  -6   2   6     1035.75     1064.78     34.14 o 
  -4   2   6      286.72      277.71      6.47 o 
  -2   2   6     1074.91     1101.87     37.75 o 
   0   2   6      277.05      310.13     11.70 o 
   2   2   6      508.97      470.78     18.59 o 
   4   2   6      418.04      403.30     15.85 o 
   6   2   6     1526.47     1611.08     48.77 o 
   8   2   6       26.19       33.36      9.65 o 
  10   2   6      391.79      381.40     16.82 o 
  12   2   6      274.55      266.00     13.49 o 
  14   2   6      251.03      254.87     15.43 o 
 -15   3   6       13.51       14.91      5.09 o 
 -13   3   6        1.75        3.18      4.44 o 
 -11   3   6       18.64       28.13      5.28 o 
  -9   3   6       10.79       18.48      4.70 o 
  -7   3   6       26.70       35.47      4.63 o 
  -5   3   6      130.52      108.82     18.44 o 
  -3   3   6      311.11      328.18     11.56 o 
  -1   3   6        4.57        6.01      3.18 o 
   1   3   6      149.80      127.19      7.61 o 
   3   3   6        6.36        9.12      2.03 o 
   5   3   6       74.61       79.95      4.49 o 
   7   3   6        5.28        4.98      2.41 o 
   9   3   6       11.93       20.64      6.75 o 
  11   3   6       10.33       20.64      6.95 o 
  13   3   6        5.21       -5.98      6.56 o 
 -12   4   6       12.66       15.26      5.41 o 
 -10   4   6       23.51       19.08      5.66 o 
  -8   4   6        3.06       30.33     19.10 o 
  -6   4   6        6.64       11.36      4.02 o 
  -4   4   6        5.24        1.16      4.82 o 
  -2   4   6        7.63        4.92      3.13 o 
   0   4   6        7.21       16.39      4.40 o 
   2   4   6       11.68       12.45      6.37 o 
   4   4   6       27.06       30.93      5.51 o 
   6   4   6       48.59       35.75      6.04 o 
   8   4   6       25.55       23.54      5.45 o 
 -19   1   7      106.63      118.68     10.05 o 
 -17   1   7        6.08        2.38      4.16 o 
 -15   1   7      189.49      207.55     12.75 o 
 -13   1   7      230.82      204.47     12.46 o 
 -11   1   7      355.87      370.30     16.49 o 
  -9   1   7      169.11      188.18      9.07 o 
  -7   1   7      625.02      689.33     21.74 o 
  -5   1   7     3833.47     4129.57     95.63 o 
  -3   1   7      701.46      732.34     17.70 o 
  -1   1   7      495.89      487.85     12.41 o 
   1   1   7      747.92      802.06     12.72 o 
   3   1   7     1271.02     1368.80     23.21 o 
   5   1   7      790.18      843.55     15.89 o 
   7   1   7      149.66      149.68      8.02 o 
   9   1   7      435.42      445.75     19.02 o 
  11   1   7      145.88      143.03     10.04 o 
  13   1   7      458.97      463.44     23.59 o 
  15   1   7       84.31       75.94      8.02 o 
 -18   2   7      100.84      113.15     11.82 o 
 -16   2   7       14.12       15.57      6.24 o 
 -14   2   7      842.88      880.50     37.11 o 
 -12   2   7       24.23       32.75      5.40 o 
 -10   2   7      497.11      505.05     22.23 o 
  -8   2   7       80.40       86.62      7.30 o 
  -6   2   7      315.58      323.07     13.13 o 
  -4   2   7      430.00      448.98      9.80 o 
  -2   2   7      761.93      760.16     15.25 o 
   0   2   7      351.94      349.26     15.76 o 
   2   2   7      172.38      172.83     16.32 o 
   4   2   7      538.40      569.32     14.36 o 
   6   2   7      251.64      251.62      8.41 o 
   8   2   7      327.95      337.71     14.98 o 
  10   2   7       96.25       88.80      7.07 o 
  12   2   7      110.39      123.91      9.64 o 
  14   2   7       14.54       15.97      5.77 o 
 -15   3   7       73.57       67.84      9.94 o 
 -13   3   7       21.71       34.24      6.81 o 
 -11   3   7       92.13      107.44      8.97 o 
  -9   3   7      479.61      500.18     25.36 o 
  -7   3   7      236.67      206.95     11.61 o 
  -5   3   7      323.26      298.51     19.25 o 
  -3   3   7       47.00       53.50      4.03 o 
  -1   3   7       94.77       93.05      6.16 o 
   1   3   7      103.92       92.10      4.32 o 
   3   3   7      119.46      130.49      6.19 o 
   5   3   7      171.52      152.13      8.73 o 
   7   3   7      114.11      103.68      6.10 o 
   9   3   7      111.67       93.86      7.69 o 
  11   3   7       34.06       38.59      9.65 o 
 -10   4   7       29.46       39.93      7.06 o 
  -8   4   7       11.45       12.54      5.88 o 
  -6   4   7       29.09       34.74      7.04 o 
  -4   4   7       21.57       16.98      5.79 o 
  -2   4   7       11.15        8.14      3.54 o 
   0   4   7       43.52       42.72      5.98 o 
   2   4   7       46.87       43.37      6.17 o 
   4   4   7       58.96       58.41      6.95 o 
   6   4   7       15.78       10.24      4.61 o 
   8   4   7       28.75       29.06      6.34 o 
 -20   0   8      234.50      231.35     22.21 o 
 -18   0   8      150.13      158.69     14.48 o 
 -16   0   8      571.14      557.03     32.89 o 
 -14   0   8     1077.28     1076.69     54.15 o 
 -12   0   8     3977.44     4000.31    176.06 o 
 -10   0   8       48.76       54.61      6.95 o 
  -8   0   8     4558.33     4713.96    176.85 o 
  -6   0   8     4033.04     4451.09    149.69 o 
  -4   0   8    24970.65    24936.36    764.44 o 
  -2   0   8      471.83      478.05     14.74 o 
   0   0   8     1866.69     1762.77     30.28 o 
   2   0   8     1003.72      944.37     11.01 o 
   4   0   8      884.13     1163.64     44.89 o 
   6   0   8     3082.89     3232.49    128.16 o 
   8   0   8      389.69      355.26     20.31 o 
  10   0   8      974.09      993.31     54.31 o 
  12   0   8      279.29      298.28     22.99 o 
  14   0   8      546.78      512.13     37.33 o 
  16   0   8      165.04      206.95     24.13 o 
 -19   1   8       27.21       31.79      6.10 o 
 -17   1   8      199.30      221.59     13.77 o 
 -15   1   8      130.35      131.95      9.00 o 
 -13   1   8     1028.17      988.04     37.67 o 
 -11   1   8     2071.61     2126.17     70.03 o 
  -9   1   8     1050.08     1042.48     32.61 o 
  -7   1   8     3491.48     3504.24     93.88 o 
  -5   1   8      208.17      215.13      7.68 o 
  -3   1   8     2276.76     2362.95     52.38 o 
  -1   1   8       71.25       70.66      2.51 o 
   1   1   8     2158.90     2136.42     32.67 o 
   3   1   8      112.31      106.20      3.09 o 
   5   1   8      756.80      705.50     13.79 o 
   7   1   8     1198.93     1167.50     37.96 o 
   9   1   8      104.30      102.88      7.57 o 
  11   1   8      501.53      538.66     23.99 o 
  13   1   8       32.81       33.43      9.45 o 
  15   1   8       58.67       73.19      8.29 o 
 -18   2   8       16.60       17.47      8.49 o 
 -16   2   8      573.26      629.90     31.55 o 
 -14   2   8       82.79       81.38      8.93 o 
 -12   2   8      113.47      130.29      9.18 o 
 -10   2   8      199.25      218.26     13.12 o 
  -8   2   8     1053.36     1114.16     45.45 o 
  -6   2   8       70.86       71.60      6.10 o 
  -4   2   8      305.05      316.10     13.82 o 
  -2   2   8      771.75      716.58     13.99 o 
   0   2   8      308.60      326.65     12.57 o 
   2   2   8      670.48      592.51     74.81 o 
   4   2   8      161.90      174.88      6.25 o 
   6   2   8      180.94      179.80      6.54 o 
   8   2   8       21.23       22.63      4.40 o 
  10   2   8      115.86      141.98     11.00 o 
  12   2   8       99.45       89.28     11.19 o 
  14   2   8       59.70       59.07      6.98 o 
 -15   3   8       34.77       26.16      7.84 o 
 -13   3   8       48.52       63.99      8.57 o 
 -11   3   8       64.04       75.08      8.32 o 
  -9   3   8       20.87       23.12      6.00 o 
  -7   3   8      175.04      176.69     10.53 o 
  -5   3   8       45.64       46.62      4.02 o 
  -3   3   8       61.92       53.63      4.54 o 
  -1   3   8       35.13       35.67      3.52 o 
   1   3   8      151.21      166.43     12.36 o 
   3   3   8      106.00       96.34      5.96 o 
   5   3   8       81.54       88.55      5.05 o 
   7   3   8       17.89       21.83      3.48 o 
   9   3   8       28.06       37.01      5.33 o 
  11   3   8        8.06       13.89      7.72 o 
 -10   4   8       15.27       22.43      5.61 o 
  -8   4   8       37.27       38.94      6.37 o 
  -6   4   8       25.18       18.40      5.46 o 
  -4   4   8        2.31       -0.32      5.88 o 
  -2   4   8       36.01       36.08      4.30 o 
   0   4   8        0.70        3.36      3.43 o 
   2   4   8       19.14       22.52      5.98 o 
   4   4   8        3.80        4.12      4.50 o 
   6   4   8       10.71       11.14      5.40 o 
 -19   1   9       31.31       32.24      5.85 o 
 -17   1   9       22.56       25.09     11.19 o 
 -15   1   9       21.22       18.19      4.79 o 
 -13   1   9     1256.70     1253.28     46.57 o 
 -11   1   9     1871.89     1864.00     63.52 o 
  -9   1   9       36.57       44.46      8.20 o 
  -7   1   9      224.86      217.74      9.24 o 
  -5   1   9      749.54      841.12     22.94 o 
  -3   1   9     1728.79     1851.36     43.08 o 
  -1   1   9      519.49      546.41     10.79 o 
   1   1   9       14.55       18.44      1.43 o 
   3   1   9      272.11      266.52      7.30 o 
   5   1   9      268.73      300.63      7.01 o 
   7   1   9      195.00      195.56     11.78 o 
   9   1   9       36.90       40.08      5.18 o 
  11   1   9       34.08       41.73      5.71 o 
  13   1   9        3.05        5.19      3.62 o 
  15   1   9        9.26       14.36      5.24 o 
 -18   2   9       13.64       18.11      6.80 o 
 -16   2   9        6.10        7.17      5.59 o 
 -14   2   9        6.75        6.96      3.94 o 
 -12   2   9       70.47       65.62      7.50 o 
 -10   2   9      725.51      781.91     30.84 o 
  -8   2   9       45.77       56.58      7.14 o 
  -6   2   9      935.06      961.91     32.14 o 
  -4   2   9      440.41      429.61     18.33 o 
  -2   2   9      514.26      544.51     17.46 o 
   0   2   9       44.32       35.38      4.06 o 
   2   2   9       82.89       90.91      6.95 o 
   4   2   9      316.24      289.45      8.83 o 
   6   2   9      193.21      171.92      6.56 o 
   8   2   9       49.35       40.56      4.69 o 
  10   2   9       57.71       64.25      6.26 o 
  12   2   9       10.78        7.69      5.11 o 
 -15   3   9      201.66      188.29     15.88 o 
 -13   3   9       12.24       22.45      5.65 o 
 -11   3   9        3.30        5.31      4.23 o 
  -9   3   9      284.88      302.94     16.64 o 
  -7   3   9      239.51      232.06     13.52 o 
  -5   3   9       15.38       14.49      4.53 o 
  -3   3   9       31.98       40.50      3.68 o 
  -1   3   9      335.74      347.12     20.29 o 
   1   3   9       38.55       39.75      5.40 o 
   3   3   9      100.87      113.22      7.00 o 
   5   3   9       82.55       72.82      4.69 o 
   7   3   9       27.10       35.86      3.78 o 
   9   3   9       61.20       48.72      6.57 o 
  11   3   9       38.72       42.06     10.23 o 
 -10   4   9       36.02       43.06      7.22 o 
  -8   4   9       26.93       32.36      6.02 o 
  -6   4   9      148.72      148.23     13.13 o 
  -4   4   9       21.74       17.19      5.42 o 
  -2   4   9       11.45       14.86      5.40 o 
   0   4   9       20.81       13.25      4.01 o 
   2   4   9       39.43       58.14      7.02 o 
   4   4   9        5.90        4.42      3.75 o 
   6   4   9       12.58       23.42      5.69 o 
 -20   0  10      111.49      106.73     13.32 o 
 -18   0  10      284.59      289.75     24.15 o 
 -16   0  10       12.04       23.34      5.79 o 
 -14   0  10      535.00      512.36     34.44 o 
 -12   0  10     3667.71     3735.28    176.34 o 
 -10   0  10     1319.43     1356.63     59.76 o 
  -8   0  10     1992.99     2066.46     85.20 o 
  -6   0  10      549.83      657.40     27.33 o 
  -4   0  10      591.05      549.61     21.72 o 
  -2   0  10       71.87       87.83      5.21 o 
   0   0  10     3906.41     3858.04     71.57 o 
   2   0  10      347.88      298.19      6.48 o 
   4   0  10     2428.30     2387.49     97.52 o 
   6   0  10       70.13       62.53      7.33 o 
   8   0  10      322.29      302.27     18.94 o 
  10   0  10      212.13      221.71     18.73 o 
  12   0  10       14.41       12.15      5.79 o 
  14   0  10       57.23       69.66     13.51 o 
 -19   1  10       49.28       48.56      6.76 o 
 -17   1  10      232.17      233.70     14.23 o 
 -15   1  10      127.97      114.35      9.53 o 
 -13   1  10      352.50      328.88     17.23 o 
 -11   1  10      149.77      143.90     14.68 o 
  -9   1  10      435.69      406.61     16.44 o 
  -7   1  10      719.28      737.71     23.76 o 
  -5   1  10     1492.45     1475.40     39.67 o 
  -3   1  10     4223.36     4367.26     80.21 o 
  -1   1  10     1633.15     1634.52     29.62 o 
   1   1  10      942.96      887.03     15.82 o 
   3   1  10      302.32      280.34      9.79 o 
   5   1  10      534.40      516.49     18.53 o 
   7   1  10       32.29       23.54      3.75 o 
   9   1  10      305.59      320.59     14.81 o 
  11   1  10       75.59       59.19      6.59 o 
  13   1  10      109.46      122.41     10.41 o 
 -18   2  10       15.90       20.15      9.16 o 
 -16   2  10       74.65       82.16      8.99 o 
 -14   2  10       50.35       42.02      6.63 o 
 -12   2  10      103.23      104.03     13.51 o 
 -10   2  10      458.72      479.02     21.66 o 
  -8   2  10      956.54      987.28     58.70 o 
  -6   2  10       31.50       27.41      4.26 o 
  -4   2  10      165.82      152.98      5.64 o 
  -2   2  10      117.30      114.24      7.07 o 
   0   2  10      390.52      378.90     13.02 o 
   2   2  10       69.12       57.46      5.43 o 
   4   2  10      511.78      484.65     13.52 o 
   6   2  10      226.87      210.46      7.87 o 
   8   2  10      159.57      161.21     10.43 o 
  10   2  10       49.84       57.53      8.97 o 
  12   2  10       62.89       61.20      7.91 o 
 -15   3  10       17.79       19.68      6.42 o 
 -13   3  10       26.90       23.95      5.79 o 
 -11   3  10       16.57       23.98      8.10 o 
  -9   3  10       10.73       23.96      6.56 o 
  -7   3  10       80.75       85.43      8.97 o 
  -5   3  10       48.85       52.73      6.21 o 
  -3   3  10       72.27       71.78      4.29 o 
  -1   3  10       25.82       22.95      3.82 o 
   1   3  10       36.28       33.77      4.63 o 
   3   3  10        3.61        0.80      2.74 o 
   5   3  10       25.78       28.72      3.30 o 
   7   3  10       36.68       37.00      5.52 o 
   9   3  10        4.69        4.33      3.66 o 
 -10   4  10        1.50       -2.97      4.97 o 
  -8   4  10        7.35        7.47      5.41 o 
  -6   4  10       62.82       58.29      9.36 o 
  -4   4  10       17.37       25.30      5.39 o 
  -2   4  10        7.73        9.95      6.95 o 
   0   4  10        2.32        3.28      3.27 o 
   2   4  10       16.60       23.31      5.69 o 
   4   4  10       10.37       11.70      4.63 o 
 -19   1  11       35.17       27.74      7.14 o 
 -17   1  11       94.66       89.82      8.93 o 
 -15   1  11       28.19       33.29      5.93 o 
 -13   1  11      114.49      121.74      8.96 o 
 -11   1  11      130.58      120.85      8.67 o 
  -9   1  11       84.46       90.20      7.47 o 
  -7   1  11      336.69      350.89     14.12 o 
  -5   1  11      596.84      630.68     19.37 o 
  -3   1  11      261.00      252.73      7.40 o 
  -1   1  11       76.07       75.26      8.87 o 
   1   1  11       61.39       58.90      2.48 o 
   3   1  11       32.94       26.93      1.70 o 
   5   1  11       30.35       28.89      4.78 o 
   7   1  11      351.08      357.91     15.85 o 
   9   1  11       61.30       64.60      9.65 o 
  11   1  11       46.38       51.00      6.15 o 
  13   1  11        3.78        3.17      4.70 o 
 -18   2  11       17.48       10.63      6.72 o 
 -16   2  11       63.26       70.98      8.06 o 
 -14   2  11       58.01       48.64      6.91 o 
 -12   2  11      204.25      217.42     13.73 o 
 -10   2  11      367.35      373.83     20.12 o 
  -8   2  11       88.30      106.61      9.27 o 
  -6   2  11      143.26      134.18      8.70 o 
  -4   2  11      391.40      410.12     10.35 o 
  -2   2  11     1279.56     1238.82     27.53 o 
   0   2  11       67.73       69.80      5.98 o 
   2   2  11      240.30      222.39     16.53 o 
   4   2  11       22.85       27.69      4.51 o 
   6   2  11       25.73       27.51      4.22 o 
   8   2  11      115.20      102.02      7.37 o 
  10   2  11       30.48       31.38      5.31 o 
  12   2  11       54.31       60.82      7.32 o 
 -15   3  11       12.47       17.97      7.09 o 
 -13   3  11       18.61       16.34      6.13 o 
 -11   3  11       27.84       28.67      6.94 o 
  -9   3  11       90.72       92.04      9.42 o 
  -7   3  11      184.77      191.07     14.68 o 
  -5   3  11       98.74       77.15      7.35 o 
  -3   3  11      129.25      151.44      9.67 o 
  -1   3  11       27.07       22.46      4.09 o 
   1   3  11       44.31       48.74     11.67 o 
   3   3  11      123.83      107.13      6.82 o 
   5   3  11       81.32       83.01      5.47 o 
   7   3  11       51.26       56.00      6.61 o 
   9   3  11        3.55        5.77      4.22 o 
 -10   4  11        5.19        2.56      4.75 o 
  -8   4  11       10.67       18.90     10.13 o 
  -6   4  11        8.27        6.78      7.62 o 
  -4   4  11        3.27        0.61      3.43 o 
  -2   4  11       19.54       29.01      4.76 o 
   0   4  11       33.91       27.25      5.88 o 
   2   4  11       38.42       40.84      6.61 o 
   4   4  11       20.88       19.49      6.37 o 
 -20   0  12      112.97      110.98     13.90 o 
 -18   0  12      162.74      146.14     15.64 o 
 -16   0  12       22.25       26.24      7.91 o 
 -14   0  12      690.73      656.59     40.66 o 
 -12   0  12      942.01      906.25     49.46 o 
 -10   0  12     1059.39      985.65     51.08 o 
  -8   0  12       83.08      111.38     10.23 o 
  -6   0  12     1761.57     1829.92     72.69 o 
  -4   0  12     4163.72     4231.29    143.82 o 
  -2   0  12     1033.95     1008.24     32.27 o 
   0   0  12     2932.53     2928.19    101.94 o 
   2   0  12       68.17       65.62      7.53 o 
   4   0  12      744.36      751.01     37.02 o 
   6   0  12      447.30      437.29     24.76 o 
   8   0  12     1016.16     1003.44     53.91 o 
  10   0  12       80.87      112.32     11.58 o 
  12   0  12      168.13      153.68     16.60 o 
 -19   1  12      103.84      103.79     11.73 o 
 -17   1  12      116.35      114.42     10.81 o 
 -15   1  12      290.94      302.73     16.64 o 
 -13   1  12      439.64      434.15     20.95 o 
 -11   1  12      561.16      511.55     22.81 o 
  -9   1  12     2098.67     2099.15     68.07 o 
  -7   1  12       11.88       12.07      3.43 o 
  -5   1  12     1167.64     1190.01     34.81 o 
  -3   1  12      377.42      376.23     10.76 o 
  -1   1  12      626.43      656.78     14.40 o 
   1   1  12      200.56      188.61      9.12 o 
   3   1  12      703.68      668.51     23.70 o 
   5   1  12      523.94      537.59     20.38 o 
   7   1  12      319.70      321.73     15.29 o 
   9   1  12      215.06      205.80     12.01 o 
  11   1  12       12.18       10.45      4.09 o 
  13   1  12      129.45      135.77     11.60 o 
 -18   2  12      118.06      113.68     11.36 o 
 -16   2  12       33.42       40.58      7.55 o 
 -14   2  12      188.86      193.60     13.08 o 
 -12   2  12        1.89        4.44      3.62 o 
 -10   2  12      140.55      149.50     11.45 o 
  -8   2  12       20.94       30.26      7.04 o 
  -6   2  12      469.52      519.65     29.50 o 
  -4   2  12      253.90      244.02      7.34 o 
  -2   2  12      160.07      164.18      6.41 o 
   0   2  12      236.97      236.57      8.04 o 
   2   2  12       70.54       72.97      3.04 o 
   4   2  12       82.71       83.14      5.49 o 
   6   2  12        9.22        7.23      3.18 o 
   8   2  12       54.78       54.75      6.40 o 
  10   2  12       13.01        9.11      8.78 o 
 -15   3  12        5.18        8.31      4.87 o 
 -13   3  12        6.09       17.58      6.02 o 
 -11   3  12        9.62       12.36     11.86 o 
  -9   3  12      118.38      113.10     10.78 o 
  -7   3  12       57.68       64.29      7.64 o 
  -5   3  12       48.00       53.59      6.02 o 
  -3   3  12      112.53      107.44     10.23 o 
  -1   3  12      146.21      153.89      9.65 o 
   1   3  12       65.84       66.75      5.36 o 
   3   3  12       85.96       89.00      9.38 o 
   5   3  12       66.88       60.15      6.67 o 
   7   3  12       21.32       24.25      5.05 o 
  -8   4  12        1.68       -3.55      4.83 o 
  -6   4  12        0.21       -3.46      5.08 o 
  -4   4  12        4.84        2.32      4.45 o 
  -2   4  12        5.09        5.54      3.55 o 
   0   4  12        8.08        5.73      3.93 o 
 -19   1  13       20.76       25.33      7.02 o 
 -17   1  13       51.94       63.95      7.42 o 
 -15   1  13        8.47       16.93      4.54 o 
 -13   1  13       80.11       67.47      7.57 o 
 -11   1  13      596.83      561.43     23.56 o 
  -9   1  13      231.61      228.35     12.56 o 
  -7   1  13       24.47       30.13      7.91 o 
  -5   1  13       70.78       69.82      5.19 o 
  -3   1  13     1273.74     1372.51     31.19 o 
  -1   1  13      308.00      310.05      8.47 o 
   1   1  13      363.28      346.91      8.44 o 
   3   1  13       65.11       57.07      5.24 o 
   5   1  13      233.66      213.92     16.23 o 
   7   1  13      100.89       94.45      8.12 o 
   9   1  13        7.93       12.26      5.98 o 
  11   1  13        4.21        6.96      5.21 o 
 -16   2  13       87.27       89.25     10.01 o 
 -14   2  13       24.62       29.35      6.16 o 
 -12   2  13      198.92      209.35     13.11 o 
 -10   2  13      185.35      191.50     12.70 o 
  -8   2  13      229.82      241.13     12.94 o 
  -6   2  13      328.58      364.51     18.65 o 
  -4   2  13       81.44       92.94      8.98 o 
  -2   2  13      772.87      812.37     20.55 o 
   0   2  13       39.62       45.42      3.36 o 
   2   2  13      113.67       95.91     11.17 o 
   4   2  13       72.39       81.63      7.23 o 
   6   2  13      243.62      245.59     14.20 o 
   8   2  13       37.59       42.79      6.15 o 
  10   2  13       10.66       14.81      4.81 o 
 -13   3  13       57.77       71.73      8.58 o 
 -11   3  13       52.50       69.23      8.78 o 
  -9   3  13        4.62       18.31      7.23 o 
  -7   3  13      196.87      227.11     14.54 o 
  -5   3  13      160.09      180.00     11.35 o 
  -3   3  13       64.60       62.03      8.68 o 
  -1   3  13       27.53       19.21      3.88 o 
   1   3  13      306.73      321.47     12.64 o 
   3   3  13        1.06        6.69      7.33 o 
   5   3  13       18.17       27.59      6.37 o 
   7   3  13        8.93        9.84      5.79 o 
  -6   4  13       15.56       15.26      5.33 o 
  -4   4  13       35.89       26.65      6.62 o 
  -2   4  13       20.11       18.79      4.69 o 
   0   4  13       22.19       32.80      7.14 o 
 -18   0  14      267.58      258.81     22.21 o 
 -16   0  14      284.58      271.03     21.06 o 
 -14   0  14      394.89      390.28     26.68 o 
 -12   0  14      184.06      170.90     14.68 o 
 -10   0  14     2251.06     2102.32     98.90 o 
  -8   0  14      234.69      223.72     15.07 o 
  -6   0  14     1168.89     1173.04     52.48 o 
  -4   0  14     1179.25     1182.98     46.07 o 
  -2   0  14     4897.65     4797.51    148.44 o 
   0   0  14      191.82      176.14     14.58 o 
   2   0  14      368.75      348.97     19.72 o 
   4   0  14     1127.57     1098.74     56.49 o 
   6   0  14      177.21      143.08     12.94 o 
   8   0  14      236.99      193.13     18.93 o 
  10   0  14       88.57       71.99     13.12 o 
 -19   1  14      228.55      227.11     18.63 o 
 -17   1  14        1.35       11.80      7.43 o 
 -15   1  14      244.33      238.57     15.45 o 
 -13   1  14      235.96      221.02     12.68 o 
 -11   1  14      272.43      295.55     15.57 o 
  -9   1  14      300.02      286.30     14.69 o 
  -7   1  14      231.58      232.11     11.93 o 
  -5   1  14     1782.27     1814.82     52.10 o 
  -3   1  14       38.26       43.27      3.51 o 
  -1   1  14     2699.82     2608.26     54.11 o 
   1   1  14       16.48       16.99      4.50 o 
   3   1  14      545.63      561.12     21.93 o 
   5   1  14       33.24       31.81      4.64 o 
   7   1  14      274.39      281.11     14.68 o 
   9   1  14       83.46       96.23      8.25 o 
  11   1  14       73.16       69.53      8.78 o 
 -16   2  14        1.28       -0.38      4.28 o 
 -14   2  14      175.71      179.34     12.89 o 
 -12   2  14        6.60        9.60      4.67 o 
 -10   2  14      193.80      221.83     15.55 o 
  -8   2  14      267.52      267.61     15.12 o 
  -6   2  14      558.80      603.60     26.51 o 
  -4   2  14      128.03      130.05      5.92 o 
  -2   2  14       38.23       44.37      4.82 o 
   0   2  14      597.12      561.07     15.80 o 
   2   2  14      486.91      429.21     51.82 o 
   4   2  14       86.69       92.82      7.25 o 
   6   2  14       95.03       91.70      7.64 o 
   8   2  14      106.35      109.10     10.05 o 
 -13   3  14       15.39       11.04      6.16 o 
 -11   3  14       22.50       24.94      5.88 o 
  -9   3  14      118.50      130.28     12.36 o 
  -7   3  14      106.18      121.73     11.40 o 
  -5   3  14        9.38       13.91      4.53 o 
  -3   3  14       42.25       51.91      7.72 o 
  -1   3  14       10.66       17.93      6.46 o 
   1   3  14        2.02       16.38      3.94 o 
   3   3  14        5.49        5.59      6.37 o 
   5   3  14        1.84       -2.12      5.21 o 
  -4   4  14       25.42       36.90      6.67 o 
 -17   1  15       25.78       21.78      8.39 o 
 -15   1  15       28.49       27.81      5.74 o 
 -13   1  15       79.58       81.48      9.18 o 
 -11   1  15       17.07        7.62      4.73 o 
  -9   1  15      231.03      207.03     28.49 o 
  -7   1  15        0.73        6.18      4.44 o 
  -5   1  15       40.94       42.66      3.70 o 
  -3   1  15      377.52      388.34     11.65 o 
  -1   1  15     1120.78     1091.54     24.44 o 
   1   1  15      472.83      501.88     20.17 o 
   3   1  15      140.97      133.18      8.26 o 
   5   1  15      171.62      168.32     10.64 o 
   7   1  15       46.76       42.71      7.02 o 
   9   1  15      112.72      155.62     53.27 o 
 -16   2  15       37.16       47.71      8.57 o 
 -14   2  15       58.93       70.18      8.67 o 
 -12   2  15       66.11       77.50      8.11 o 
 -10   2  15       27.71       26.87      8.68 o 
  -8   2  15      223.48      242.12     20.76 o 
  -6   2  15       11.19       13.57      4.07 o 
  -4   2  15      306.99      312.50     10.71 o 
  -2   2  15      154.57      153.91      6.62 o 
   0   2  15      343.12      331.95     10.42 o 
   2   2  15      186.59      181.21     10.96 o 
   4   2  15       55.76       52.50      5.46 o 
   6   2  15       37.13       36.66      6.75 o 
   8   2  15       58.06       73.61     10.42 o 
 -13   3  15       46.59       56.50      8.96 o 
 -11   3  15        0.32        3.22      5.31 o 
  -9   3  15       60.28       80.88      8.93 o 
  -7   3  15      233.20      224.41     15.35 o 
  -5   3  15       36.57       38.03      6.77 o 
  -3   3  15      119.44      117.98      9.69 o 
  -1   3  15       17.99       18.11      4.36 o 
   1   3  15      139.62      118.27     15.64 o 
   3   3  15       32.35       41.87      9.65 o 
   5   3  15       42.02       43.61     10.23 o 
 -18   0  16      175.07      175.30     18.34 o 
 -16   0  16      376.79      395.00     30.73 o 
 -14   0  16      180.02      174.55     16.22 o 
 -12   0  16      360.59      353.30     27.06 o 
 -10   0  16      217.47      272.91     19.70 o 
  -8   0  16      466.48      471.76     26.50 o 
  -6   0  16      201.14      187.92     13.33 o 
  -4   0  16      656.37      611.36     26.72 o 
  -2   0  16      508.15      528.37     16.67 o 
   0   0  16     1568.19     1556.00     76.28 o 
   2   0  16      986.21      948.69     52.55 o 
   4   0  16      261.40      276.23     20.48 o 
   6   0  16      361.75      365.04     28.02 o 
   8   0  16      216.34      224.96     22.01 o 
  10   0  16      149.91      147.09     19.11 o 
 -17   1  16       29.40       35.36      6.74 o 
 -15   1  16      396.29      401.49     22.87 o 
 -13   1  16       35.22       45.19      6.41 o 
 -11   1  16      495.04      513.10     24.05 o 
  -9   1  16      182.96      174.92     11.59 o 
  -7   1  16      263.73      274.75     13.51 o 
  -5   1  16      220.46      224.50      8.71 o 
  -3   1  16      156.28      168.53      6.66 o 
  -1   1  16      190.60      202.06      6.00 o 
   1   1  16      125.48      154.75     11.10 o 
   3   1  16      517.05      492.54     21.33 o 
   5   1  16       18.07       24.87      4.71 o 
   7   1  16      186.69      178.83     19.60 o 
   9   1  16        3.46        5.42      4.53 o 
 -16   2  16       29.61       41.79      7.00 o 
 -14   2  16       39.23       39.29      7.36 o 
 -12   2  16       12.88       23.37      6.00 o 
 -10   2  16       93.31       97.07      9.85 o 
  -8   2  16      139.72      150.76     11.04 o 
  -6   2  16      304.62      304.36     33.62 o 
  -4   2  16        6.73        6.60      2.49 o 
  -2   2  16      230.51      237.15      8.97 o 
   0   2  16      136.99      131.02      7.48 o 
   2   2  16       87.07       90.52      9.46 o 
   4   2  16       11.65       19.22      4.72 o 
   6   2  16       23.83       30.62      6.01 o 
 -11   3  16        7.51        5.83      6.00 o 
  -9   3  16       18.14       27.27      5.93 o 
  -7   3  16        1.66        2.85      4.06 o 
  -5   3  16       14.28       12.02      4.64 o 
  -3   3  16        9.76       12.02      4.53 o 
  -1   3  16        9.58       12.73      5.59 o 
   1   3  16       18.16       18.71      8.49 o 
   3   3  16       22.12       13.12      6.95 o 
 -17   1  17      128.11      146.31     14.15 o 
 -15   1  17      117.02      137.65     11.78 o 
 -13   1  17       27.85       30.25      5.81 o 
 -11   1  17       41.50       33.42      6.07 o 
  -9   1  17        8.24       20.25      5.05 o 
  -7   1  17      129.18      117.04      7.83 o 
  -5   1  17      305.52      305.19     10.95 o 
  -3   1  17      102.28      105.79      5.68 o 
  -1   1  17       82.13      100.06      7.44 o 
   1   1  17      249.89      260.66     14.22 o 
   3   1  17       57.74       51.39      6.76 o 
   5   1  17       13.56        9.44      4.92 o 
   7   1  17       12.34       13.17      5.86 o 
 -14   2  17      156.49      161.21     13.98 o 
 -12   2  17       10.89        7.19      9.84 o 
 -10   2  17      150.52      157.96     13.76 o 
  -8   2  17        3.02        6.62      4.22 o 
  -6   2  17       84.48       96.50      8.74 o 
  -4   2  17       47.76       51.20      9.26 o 
  -2   2  17        5.27        2.83      2.77 o 
   0   2  17       12.75       14.93     11.58 o 
   2   2  17       11.52       27.12      4.84 o 
   4   2  17       12.22       29.46      7.72 o 
   6   2  17       31.20       30.72      6.43 o 
 -11   3  17        7.23       14.04      8.20 o 
  -9   3  17       30.59       23.37      7.77 o 
  -7   3  17        6.06        5.54      5.69 o 
  -5   3  17        4.31        1.86      5.08 o 
  -3   3  17        4.81        1.54      4.82 o 
   1   3  17       55.92       51.71     10.03 o 
 -16   0  18      434.86      425.42     32.66 o 
 -14   0  18       82.09       69.48     13.12 o 
 -12   0  18      651.22      558.89     35.22 o 
 -10   0  18       46.96       50.56      9.46 o 
  -8   0  18      585.96      513.93     27.86 o 
  -6   0  18      348.90      334.55     20.10 o 
  -4   0  18      552.72      529.73     24.76 o 
  -2   0  18      116.60      128.37     14.48 o 
   0   0  18      631.09      668.25     41.61 o 
   2   0  18       82.03       95.53     12.35 o 
   4   0  18       71.65       75.07     10.61 o 
   6   0  18      136.04      171.99     16.99 o 
 -15   1  18      105.91      121.48     14.28 o 
 -13   1  18       92.95       90.89      8.38 o 
 -11   1  18      243.03      251.77     14.74 o 
  -9   1  18       90.95       90.44      8.29 o 
  -7   1  18      444.17      463.46     19.76 o 
  -5   1  18      134.09      150.56      7.55 o 
  -3   1  18      363.78      382.81     13.45 o 
  -1   1  18       56.80       51.93      6.56 o 
   1   1  18       72.08       76.93      7.61 o 
   3   1  18       50.14       66.57      6.68 o 
   5   1  18      107.95      122.51     14.48 o 
   7   1  18       29.68       28.38      6.00 o 
 -14   2  18       20.79       26.94     13.02 o 
 -12   2  18       89.37       87.19      9.40 o 
 -10   2  18       17.47       20.15      6.13 o 
  -8   2  18       63.51       67.63      9.94 o 
  -6   2  18       24.04       24.15      5.42 o 
  -4   2  18       25.46       36.56      4.85 o 
  -2   2  18       36.20       37.49      4.69 o 
   0   2  18       90.59      106.65     12.54 o 
   2   2  18       74.09       83.48      9.23 o 
   4   2  18       63.60       67.34      7.44 o 
  -9   3  18        5.45        8.96      5.65 o 
  -7   3  18       12.18       12.99      5.40 o 
  -5   3  18        6.66        7.72      6.56 o 
  -1   3  18        8.05       -2.70      7.52 o 
 -15   1  19       13.54        7.31      6.21 o 
 -13   1  19       45.58       39.42      6.85 o 
 -11   1  19       78.97       80.55      8.05 o 
  -9   1  19       32.38       37.10      5.05 o 
  -7   1  19       86.38       77.33      5.80 o 
  -5   1  19        7.49       10.21      2.96 o 
  -3   1  19        1.55        8.10      3.67 o 
  -1   1  19       23.29       30.09      5.74 o 
   1   1  19       75.73       78.46      8.82 o 
   3   1  19       20.42       21.17      5.05 o 
   5   1  19       27.08       29.87      8.10 o 
 -12   2  19       14.93       32.93      7.16 o 
 -10   2  19       86.57       84.88      9.59 o 
  -8   2  19        0.41        1.72      4.20 o 
  -6   2  19       63.60       66.70      9.07 o 
  -4   2  19       19.99       26.24      6.37 o 
   0   2  19       28.65       33.70      6.06 o 
   2   2  19       60.39       55.44      8.60 o 
 -14   0  20       75.64       66.96     10.61 o 
 -12   0  20      223.93      217.64     18.54 o 
 -10   0  20       57.41       61.56      8.30 o 
  -8   0  20      417.60      425.84     26.29 o 
  -6   0  20       53.12       38.98      6.95 o 
  -4   0  20      519.48      559.69     35.39 o 
  -2   0  20      137.96      158.87     15.64 o 
   0   0  20       78.23      106.33     13.32 o 
   2   0  20      178.20      196.74     21.24 o 
   4   0  20       38.17       31.84     11.19 o 
 -15   1  20       12.80       30.29      6.54 o 
 -13   1  20      266.51      284.82     19.28 o 
 -11   1  20       73.65       73.87      7.25 o 
  -9   1  20      159.07      155.97     11.52 o 
  -7   1  20       61.82       58.07      5.36 o 
  -5   1  20       21.88       30.17      4.63 o 
  -3   1  20      233.79      230.13     19.70 o 
  -1   1  20       28.29       29.46      5.87 o 
   1   1  20      244.75      268.23     17.24 o 
   3   1  20       63.34       54.21      7.23 o 
 -12   2  20       35.73       36.49      8.01 o 
 -10   2  20        9.80       28.25      6.20 o 
  -8   2  20      134.31      133.87     16.50 o 
  -6   2  20       22.51       25.47      6.17 o 
  -2   2  20       12.85       13.12      6.95 o 
   0   2  20       36.85       49.01     11.77 o 
 -13   1  21        6.44       12.37      5.60 o 
 -11   1  21       17.12       44.26      8.39 o 
  -9   1  21       12.65       21.25      4.85 o 
  -7   1  21       74.21       77.46      6.27 o 
  -5   1  21       45.24       58.08      9.65 o 
  -3   1  21       73.09       77.40      8.52 o 
  -1   1  21       14.21        9.53      8.10 o 
   1   1  21        4.06        5.88      8.20 o 
 -10   2  21       70.27       82.07      9.39 o 
  -8   2  21        9.50       23.34      6.56 o 
  -2   2  21       13.14       24.50      7.33 o 
 -12   0  22      148.82      128.18     16.41 o 
 -10   0  22       88.95       77.58      9.84 o 
  -8   0  22      199.86      207.76     17.76 o 
  -6   0  22      268.47      307.10     23.95 o 
  -4   0  22       39.31       55.76     10.23 o 
  -2   0  22       14.33       11.19      6.37 o 
   0   0  22       37.42       43.22      9.07 o 
 -11   1  22        0.68       -0.67      4.09 o 
  -9   1  22      230.22      215.70     14.47 o 
  -7   1  22       40.30       46.31     10.61 o 
  -5   1  22      239.77      217.06     21.82 o 
  -3   1  22        4.27        5.41      3.96 o 
  -1   1  22       38.51       45.42      7.74 o 
  -5   1  23       92.64      105.37     16.40 o 
                                                 
